# Supplementary material for: Controlling Cation Distribution and Morphology in Colloidal Zinc Ferrite Nanocrystals
Source: Chem Mater. 2022 Aug 1;34(16):7446–59. doi: 10.1021/acs.chemmater.2c01568 (PMC9417087; doi:10.1021/acs.chemmater.2c01568)
Supplement: Supplementary file 2 — cm2c01568_si_002.cif [file cm2c01568_si_002.cif]

data_knoks31

_vrf_PLAT007_knoks31
;
PROBLEM: _G Number of Unrefined Donor-H Atoms .............. 4 
RESPONSE: The donor-H atoms that were part of the minor components
of disorder were placed in positions reasonable for hydrogen
bonding and then given riding models.
;

_vrf_PLAT301_knoks31
;
PROBLEM: _G Main Residue Disorder ..............(Resd  1  ) .. 14% 
RESPONSE: Each metal site was modeled as a disorder of Fe and Zn:
Fe1:Zn1, 0.892(3):0.108(3), Fe2:Zn2, 0.770(3):0.230(3), Fe3:Zn3,
0.339(3):0.661(3). The total metal ratio was constrained to 2Fe:1Zn.
CF3 group C2-F1-F2-F3 is modeled as disordered over two
positions (0.58(1):0.42(1)).
;

_vrf_PLAT302_knoks31
;
PROBLEM: _G Anion/Solvent/Minor-Residue Disorder (Resd  4-9) .. 100% 
RESPONSE: One cocrystallized water and two acetone solvent molecules
were modeled as disordered over two positions (0.534(5):0.466(5)).
The common disorder ratio is due to their adjacency.
;

_vrf_PLAT860_knoks31
;
PROBLEM: _G Number of Least-Squares Restraints ............ 282 
RESPONSE: Positional and anisotropic displacement parameters,
respectively, for the two metal types of each site disorder were
constrained to be equivalent. Analogous bond lengths and angles
between the two positions of the disordered CF3 groups were
restrained to be similar. Anisotropic displacement parameters
for proximal atoms were restrained to be similar and/or
constrained to be equivalent.
;

_audit_creation_date               2021-04-05
_audit_creation_method
;
Olex2 1.3-ac4
(compiled 2020.11.27 svn.r5f609507 for Rigaku Oxford Diffraction, GUI svn.r6214)
;
_shelx_SHELXL_version_number       '2018/3'
_audit_contact_author_address      ?
_audit_contact_author_email        ?
_audit_contact_author_name         ''
_audit_contact_author_phone        ?
_publ_contact_author_id_orcid      ?
_publ_section_references
;
Dolomanov, O.V., Bourhis, L.J., Gildea, R.J, Howard, J.A.K. & Puschmann, H.
 (2009), J. Appl. Cryst. 42, 339-341.

#CrysAlisPro, version 171.41.104a
Rigaku Oxford Diffraction (2021). <i>CrysAlisPro Software system,
version 171.41.104a</i>. Rigaku Corporation, Oxford, UK.

#SHELXT-2018/2
Sheldrick, G. M. (2015a). <i>Acta Cryst.</i> A<b>71</b>, 3--8.

#SHELXL-2018/3
Sheldrick, G. M. (2015b). <i>Acta Cryst.</i> C<b>71</b>, 3--8.
;
_chemical_name_common              ?
_chemical_name_systematic          ?
_chemical_formula_moiety           'C12 H6 F18 Fe2 O16 Zn, H2 O, 4(C3 H6 O)'
_chemical_formula_sum              'C24 H32 F18 Fe2 O21 Zn'
_chemical_formula_weight           1175.56
_chemical_melting_point            ?
_chemical_oxdiff_formula           ?
loop_
  _atom_type_symbol
  _atom_type_description
  _atom_type_scat_dispersion_real
  _atom_type_scat_dispersion_imag
  _atom_type_scat_source
 'C' 'C' 0.0181 0.0091 'International Tables Vol C Tables 4.2.6.8 and 6.1.1.4'
 'H' 'H' 0.0000 0.0000 'International Tables Vol C Tables 4.2.6.8 and 6.1.1.4'
 'F' 'F' 0.0727 0.0534 'International Tables Vol C Tables 4.2.6.8 and 6.1.1.4'
 'Fe' 'Fe' -1.1336 3.1974
 'International Tables Vol C Tables 4.2.6.8 and 6.1.1.4'
 'O' 'O' 0.0492 0.0322 'International Tables Vol C Tables 4.2.6.8 and 6.1.1.4'
 'Zn' 'Zn' -1.5491 0.6778
 'International Tables Vol C Tables 4.2.6.8 and 6.1.1.4'

_shelx_space_group_comment
;
The symmetry employed for this shelxl refinement is uniquely defined
by the following loop, which should always be used as a source of
symmetry information in preference to the above space-group names.
They are only intended as comments.
;
_space_group_crystal_system        'triclinic'
_space_group_IT_number             2
_space_group_name_H-M_alt          'P -1'
_space_group_name_Hall             '-P 1'
loop_
  _space_group_symop_operation_xyz
 'x, y, z'
 '-x, -y, -z'

_cell_length_a                     10.5761(2)
_cell_length_b                     11.6114(2)
_cell_length_c                     19.8778(3)
_cell_angle_alpha                  92.7280(10)
_cell_angle_beta                   97.2040(10)
_cell_angle_gamma                  111.860(2)
_cell_volume                       2235.84(7)
_cell_formula_units_Z              2
_cell_measurement_reflns_used      32584
_cell_measurement_temperature      100.00(10)
_cell_measurement_theta_max        77.3750
_cell_measurement_theta_min        4.1030
_shelx_estimated_absorpt_T_max     0.831
_shelx_estimated_absorpt_T_min     0.306
_exptl_absorpt_coefficient_mu      7.140
_exptl_absorpt_correction_T_max    1.00000
_exptl_absorpt_correction_T_min    0.41867
_exptl_absorpt_correction_type     multi-scan
_exptl_absorpt_process_details
;
CrysAlisPro 1.171.41.104a (Rigaku Oxford Diffraction, 2021)
Empirical absorption correction using spherical harmonics,
implemented in SCALE3 ABSPACK scaling algorithm.
;
_exptl_absorpt_special_details     ?
_exptl_crystal_colour              orange
_exptl_crystal_colour_primary      orange
_exptl_crystal_density_diffrn      1.746
_exptl_crystal_density_meas        ?
_exptl_crystal_density_method      ?
_exptl_crystal_description         needle
_exptl_crystal_F_000               1176
_exptl_crystal_size_max            0.217
_exptl_crystal_size_mid            0.062
_exptl_crystal_size_min            0.027
_exptl_transmission_factor_max     ?
_exptl_transmission_factor_min     ?
_diffrn_reflns_av_R_equivalents    0.0714
_diffrn_reflns_av_unetI/netI       0.0348
_diffrn_reflns_Laue_measured_fraction_full  0.997
_diffrn_reflns_Laue_measured_fraction_max  0.985
_diffrn_reflns_limit_h_max         13
_diffrn_reflns_limit_h_min         -13
_diffrn_reflns_limit_k_max         14
_diffrn_reflns_limit_k_min         -14
_diffrn_reflns_limit_l_max         23
_diffrn_reflns_limit_l_min         -25
_diffrn_reflns_number              75218
_diffrn_reflns_point_group_measured_fraction_full  0.997
_diffrn_reflns_point_group_measured_fraction_max  0.985
_diffrn_reflns_theta_full          74.504
_diffrn_reflns_theta_max           77.969
_diffrn_reflns_theta_min           2.252
_diffrn_ambient_environment        N~2~
_diffrn_ambient_temperature        100.00(10)
_diffrn_detector                   'Hybrid Pixel Array Detector'
_diffrn_detector_area_resol_mean   10.0000
_diffrn_detector_type              HyPix
_diffrn_measured_fraction_theta_full  0.997
_diffrn_measured_fraction_theta_max  0.985
_diffrn_measurement_details
;
List of Runs (angles in degrees, time in seconds):

  # Type    Start    End  Width  t~exp~   \w     \q     \k     \f   Frames
--------------------------------------------------------------------------
  1  \w   -121.00 -38.00   0.50    0.51    --  -49.75 -53.00 112.00  166
  2  \w    -21.00  61.00   0.50    0.51    --   49.75 -53.00 112.00  164
  3  \w     38.00 121.00   0.50    0.51    --   49.75  53.00-103.00  166
  4  \w    -57.00 -12.00   0.50    2.04    --  -84.25  53.00-103.00   90
  5  \w   -156.00 -73.00   0.50    2.04    --  -84.25 -53.00 112.00  166
  6  \w     34.00  69.00   0.50    2.04    --  105.75 -53.00 112.00   70
  7  \w     94.00 178.00   0.50    2.04    --  105.75  53.00-103.00  168
  8  \w   -121.00 -70.00   0.50    0.51    --  -49.75-125.00 -90.00  102
  9  \w    -30.00  22.00   0.50    0.51    --  -49.75  38.00 150.00  104
 10  \w    -57.00  22.00   0.50    0.51    --  -49.75  53.00-103.00  158
 11  \w   -121.00 -70.00   0.50    0.51    --  -49.75-125.00  60.00  102
 12  \w    -23.00   5.00   0.50    0.51    --   49.75 -19.00   0.00   56
 13  \w     31.00  95.00   0.50    0.51    --   49.75-125.00 -30.00  128
 14  \w    -23.00   5.00   0.50    0.51    --   49.75 -19.00-150.00   56
 15  \w    -42.00 -12.00   0.50    2.04    --  -84.25  45.00  90.00   60
 16  \w     34.00  87.00   0.50    2.04    --  105.75 -61.00 -90.00  106
 17  \w     34.00 116.00   0.50    2.04    --  105.75-125.00  30.00  164
 18  \w     97.00 178.00   0.50    2.04    --  105.75  45.00-180.00  162
 19  \w     34.00  87.00   0.50    2.04    --  105.75 -61.00 120.00  106
 20  \w     97.00 178.00   0.50    2.04    --  105.75  45.00-150.00  162
 21  \w     34.00  87.00   0.50    2.04    --  105.75 -61.00   0.00  106
 22  \w     34.00 109.00   0.50    2.04    --  105.75 -94.00 -90.00  150
 23  \w     34.00 127.00   0.50    2.04    --  105.75 -77.00  60.00  186
 24  \w     34.00 109.00   0.50    2.04    --  105.75 -94.00-180.00  150
 25  \w     98.00 164.00   0.50    2.04    --  105.75  15.00-150.00  132
 26  \w     97.00 178.00   0.50    2.04    --  105.75  45.00  90.00  162
 27  \w     34.00 116.00   0.50    2.04    --  105.75-125.00  60.00  164
 28  \w     34.00 109.00   0.50    2.04    --  105.75 -94.00-150.00  150
 29  \w     34.00  87.00   0.50    2.04    --  105.75 -61.00-120.00  106
 30  \w     34.00 109.00   0.50    2.04    --  105.75 -94.00  60.00  150
 31  \w     34.00 109.00   0.50    2.04    --  105.75 -94.00 120.00  150
 32  \w     97.00 178.00   0.50    2.04    --  105.75  45.00  30.00  162
 33  \w     97.00 178.00   0.50    2.04    --  105.75  45.00 150.00  162
 34  \w     98.00 164.00   0.50    2.04    --  105.75  15.00-180.00  132
 35  \w     34.00  87.00   0.50    2.04    --  105.75 -61.00  90.00  106
 36  \w     34.00 109.00   0.50    2.04    --  105.75 -94.00 -30.00  150
 37  \w     34.00 116.00   0.50    2.04    --  105.75-125.00 120.00  164
 38  \w     34.00 116.00   0.50    2.04    --  105.75-125.00-120.00  164
 39  \w     98.00 178.00   0.50    2.04    --  105.75  30.00 -60.00  160
 40  \w     98.00 178.00   0.50    2.04    --  105.75  30.00 -30.00  160
 41  \w     34.00 109.00   0.50    2.04    --  105.75 -94.00-120.00  150
 42  \w     34.00 109.00   0.50    2.04    --  105.75 -94.00 -60.00  150
 43  \w     34.00 116.00   0.50    2.04    --  105.75-125.00 150.00  164
 44  \w     34.00  87.00   0.50    2.04    --  105.75 -61.00 -60.00  106
 45  \w   -121.00 -29.00   0.50    0.51    --  -49.75 -77.00 -90.00  184
 46  \w   -121.00 -37.00   0.50    0.51    --  -49.75 -57.00  60.00  168
 47  \w   -121.00 -29.00   0.50    0.51    --  -49.75 -77.00  30.00  184
 48  \w   -121.00 -42.00   0.50    0.51    --  -49.75 -38.00-120.00  158
 49  \w   -121.00 -37.00   0.50    0.51    --  -49.75 -57.00  30.00  168
 50  \w   -121.00 -29.00   0.50    0.51    --  -49.75 -77.00-150.00  184
 51  \w   -121.00 -42.00   0.50    0.51    --  -49.75 -38.00 150.00  158
 52  \w   -121.00 -29.00   0.50    0.51    --  -49.75 -77.00 -30.00  184
 53  \w     29.00 121.00   0.50    0.51    --   49.75  77.00   0.00  184
 54  \w     29.00 121.00   0.50    0.51    --   49.75  77.00  90.00  184
 55  \w     29.00 121.00   0.50    0.51    --   49.75  77.00 150.00  184
 56  \w   -156.00-110.00   0.50    2.04    --  -84.25 -82.00  53.09   92
 57  \w   -156.00 -63.00   0.50    2.04    --  -84.25 -77.00   0.00  186
 58  \w   -156.00 -63.00   0.50    2.04    --  -84.25 -77.00 -90.00  186
 59  \w   -156.00 -63.00   0.50    2.04    --  -84.25 -77.00-150.00  186
 60  \w     97.00 178.00   0.50    2.04    --  105.75  45.00  60.00  162
 61  \w     97.00 178.00   0.50    2.04    --  105.75  45.00   0.00  162
;
_diffrn_measurement_device         'four-circle diffractometer'
_diffrn_measurement_device_type    'XtaLAB Synergy, Dualflex, HyPix'
_diffrn_measurement_method         '\w scans'
_diffrn_orient_matrix_type        
 'CrysAlisPro convention (1999,Acta A55,543-557)'
_diffrn_orient_matrix_UB_11        -0.1048540000
_diffrn_orient_matrix_UB_12        0.0283760000
_diffrn_orient_matrix_UB_13        -0.0505846000
_diffrn_orient_matrix_UB_21        0.1092654000
_diffrn_orient_matrix_UB_22        0.1304031000
_diffrn_orient_matrix_UB_23        -0.0046184000
_diffrn_orient_matrix_UB_31        0.0479759000
_diffrn_orient_matrix_UB_32        -0.0533180000
_diffrn_orient_matrix_UB_33        -0.0598917000
_diffrn_radiation_monochromator    mirror
_diffrn_radiation_probe            x-ray
_diffrn_radiation_type             'Cu K\a'
_diffrn_radiation_wavelength       1.54184
_diffrn_source                     'micro-focus sealed X-ray tube'
_diffrn_source_type                'PhotonJet (Cu) X-ray Source'
_reflns_Friedel_coverage           0.000
_reflns_Friedel_fraction_full      .
_reflns_Friedel_fraction_max       .
_reflns_number_gt                  8353
_reflns_number_total               9430
_reflns_odcompleteness_completeness  99.76
_reflns_odcompleteness_iscentric   1
_reflns_odcompleteness_theta       74.33
_reflns_special_details
;
 Reflections were merged by SHELXL according to the crystal
 class for the calculation of statistics and refinement.
 
 _reflns_Friedel_fraction is defined as the number of unique
 Friedel pairs measured divided by the number that would be
 possible theoretically, ignoring centric projections and
 systematic absences.
;
_reflns_threshold_expression       'I > 2\s(I)'
_computing_cell_refinement         'CrysAlisPro 1.171.41.104a (Rigaku OD, 2021)'
_computing_data_collection         'CrysAlisPro 1.171.41.104a (Rigaku OD, 2021)'
_computing_data_reduction          'CrysAlisPro 1.171.41.104a (Rigaku OD, 2021)'
_computing_molecular_graphics      'Olex2 1.3-ac4 (Dolomanov et al., 2009)'
_computing_publication_material    'Olex2 1.3-ac4 (Dolomanov et al., 2009)'
_computing_structure_refinement    'SHELXL 2018/3 (Sheldrick, 2015b)'
_computing_structure_solution      'SHELXT 2018/2 (Sheldrick, 2015a)'
_refine_diff_density_max           0.935
_refine_diff_density_min           -0.756
_refine_diff_density_rms           0.080
_refine_ls_extinction_coef         .
_refine_ls_extinction_method       none
_refine_ls_goodness_of_fit_ref     1.039
_refine_ls_hydrogen_treatment      mixed
_refine_ls_matrix_type             full
_refine_ls_number_parameters       753
_refine_ls_number_reflns           9430
_refine_ls_number_restraints       282
_refine_ls_R_factor_all            0.0529
_refine_ls_R_factor_gt             0.0471
_refine_ls_restrained_S_all        1.032
_refine_ls_shift/su_max            0.001
_refine_ls_shift/su_mean           0.000
_refine_ls_structure_factor_coef   Fsqd
_refine_ls_weighting_details      
 'w=1/[\s^2^(Fo^2^)+(0.0557P)^2^+3.7527P] where P=(Fo^2^+2Fc^2^)/3'
_refine_ls_weighting_scheme        calc
_refine_ls_wR_factor_gt            0.1190
_refine_ls_wR_factor_ref           0.1230
_refine_special_details 
;
Each metal site was modeled as a disorder of Fe and Zn: Fe1:Zn1,
0.892(3):0.108(3), Fe2:Zn2, 0.770(3):0.230(3), Fe3:Zn3,
0.339(3):0.661(3). The total metal ratio was constrained to 2Fe:1Zn.
CF3 group C2-F1-F2-F3 is modeled as disordered over two positions
(0.58(1):0.42(1)). One cocrystallized water and two acetone solvent
molecules were modeled as disordered over two positions
(0.534(5):0.466(5)). The common disorder ratio is due to their
adjacency.

Positional and anisotropic displacement parameters, respectively,
for the two metal types of each site disorder were constrained
to be equivalent. Analogous bond lengths and angles between the
two positions of the disordered CF3 groups were restrained to be
similar. Anisotropic displacement parameters for proximal atoms
were restrained to be similar and/or constrained to be equivalent.
;
_olex2_refinement_description
;
1. Fixed Uiso
 At 1.5 times of:
  All C(H,H,H) groups, All O(H,H) groups
2. Shared sites
{Zn1, Fe1}
{Zn2, Fe2}
{Zn3, Fe3}
3. Restrained distances
 O1-H1A = O1-H1B
 0.85 with sigma of 0.02
 C1-C2 \\sim C1-C2'
 with sigma of 0.01
 C2-F1 \\sim C2-F2 \\sim C2-F3 \\sim C2'-F1' \\sim C2'-F2' \\sim C2'-F3'
 with sigma of 0.01
 F1-F2 \\sim F2-F3 \\sim F3-F1 \\sim F1'-F2' \\sim F2'-F3' \\sim F3'-F1'
 with sigma of 0.02
 C19-O19 \\sim C19'-O19' \\sim C22-O21 \\sim C22'-O21'
 with sigma of 0.01
 C19-C20 \\sim C19-C21 \\sim C19'-C20' \\sim C19'-C21' \\sim C22-C23 \\sim
C22-C24 \\sim C22'-C23' ~
 C22'-C24'
 with sigma of 0.01
 O19-C20 \\sim O19-C21 \\sim O19'-C20' \\sim O19'-C21' \\sim O21-C23 \\sim
O21-C24 \\sim O21'-C23' ~
 O21'-C24'
 with sigma of 0.02
 C20-C21 \\sim C20'-C21' \\sim C23-C24 \\sim C23'-C24'
 with sigma of 0.02
4. Uiso/Uaniso restraints and constraints
All non-hydrogen atoms have similar U: within 1A with sigma of 0.01 and sigma
for terminal atoms of 0.02 within 1A
Uanis(Zn1) = Uanis(Fe1)
Uanis(Zn2) = Uanis(Fe2)
Uanis(Zn3) = Uanis(Fe3)
5. Rigid body (RIGU) restrains
 F1, F2, F3, C2
 with sigma for 1-2 distances of 0.004 and sigma for 1-3 distances of 0.004
 F1', F2', F3', C2'
 with sigma for 1-2 distances of 0.004 and sigma for 1-3 distances of 0.004
 O19, C19, C20, C21
 with sigma for 1-2 distances of 0.004 and sigma for 1-3 distances of 0.004
 O19', C19', C20', C21'
 with sigma for 1-2 distances of 0.004 and sigma for 1-3 distances of 0.004
 O21, C22, C23, C24
 with sigma for 1-2 distances of 0.004 and sigma for 1-3 distances of 0.004
 O21', C22', C23', C24'
 with sigma for 1-2 distances of 0.004 and sigma for 1-3 distances of 0.004
6. Others
 1*[Sof(Fe1)+Sof(Zn1)]+1*[Sof(Fe2)+Sof(Zn2)]+1*[Sof(Fe3)+Sof(Zn3)]=2 with esd
 of 0.0001
 Sof(F1')=Sof(F2')=Sof(F3')=Sof(C2')=1-FVAR(1)
 Sof(F1)=Sof(F2)=Sof(F3)=Sof(C2)=FVAR(1)
 Sof(O20')=Sof(H20G)=Sof(H20H)=Sof(O19')=Sof(C19')=Sof(C20')=Sof(H20D)=
 Sof(H20E)=Sof(H20F)=Sof(C21')=Sof(H21D)=Sof(H21E)=Sof(H21F)=Sof(O21')=
 Sof(C22')=Sof(C23')=Sof(H23D)=Sof(H23E)=Sof(H23F)=Sof(C24')=Sof(H24D)=
 Sof(H24E)=Sof(H24F)=1-FVAR(2)
 Sof(O19)=Sof(C19)=Sof(C20)=Sof(H20A)=Sof(H20B)=Sof(H20C)=Sof(C21)=Sof(H21A)=
 Sof(H21B)=Sof(H21C)=Sof(O20)=Sof(H20I)=Sof(H20J)=Sof(O21)=Sof(C22)=Sof(C23)=
 Sof(H23A)=Sof(H23B)=Sof(H23C)=Sof(C24)=Sof(H24A)=Sof(H24B)=Sof(H24C)=FVAR(2)
 Sof(Zn1)=1-FVAR(3)
 Sof(Fe1)=FVAR(3)
 Sof(Zn2)=1-FVAR(4)
 Sof(Fe2)=FVAR(4)
 Sof(Zn3)=1-FVAR(5)
 Sof(Fe3)=FVAR(5)
7.a Riding coordinates:
 O20'(H20G,H20H), O20(H20I,H20J)
7.b Idealised Me refined as rotating group:
 C14(H14A,H14B,H14C), C15(H15A,H15B,H15C), C17(H17A,H17B,H17C), C18(H18A,H18B,
 H18C), C20(H20A,H20B,H20C), C21(H21A,H21B,H21C), C20'(H20D,H20E,H20F),
 C21'(H21D,H21E,H21F), C23(H23A,H23B,H23C), C24(H24A,H24B,H24C), C23'(H23D,H23E,
 H23F), C24'(H24D,H24E,H24F)
;
_atom_sites_solution_hydrogens     mixed
_atom_sites_solution_primary       dual
_atom_sites_solution_secondary     difmap
loop_
  _atom_site_label
  _atom_site_type_symbol
  _atom_site_fract_x
  _atom_site_fract_y
  _atom_site_fract_z
  _atom_site_U_iso_or_equiv
  _atom_site_adp_type
  _atom_site_occupancy
  _atom_site_site_symmetry_order
  _atom_site_calc_flag
  _atom_site_refinement_flags_posn
  _atom_site_refinement_flags_adp
  _atom_site_refinement_flags_occupancy
  _atom_site_disorder_assembly
  _atom_site_disorder_group
 F4 F 0.3729(3) 0.7318(3) 0.56096(12) 0.0607(7) Uani 1 1 d . . . . .
 F5 F 0.5053(3) 0.8710(2) 0.63866(18) 0.0833(10) Uani 1 1 d . . . . .
 F6 F 0.2903(3) 0.7860(3) 0.64362(14) 0.0719(8) Uani 1 1 d . . . . .
 F7 F 0.4012(2) 0.3317(2) 0.99212(10) 0.0444(5) Uani 1 1 d . . . . .
 F8 F 0.4603(4) 0.2196(2) 0.92358(13) 0.0713(8) Uani 1 1 d . . . . .
 F9 F 0.6067(2) 0.3376(2) 1.00706(11) 0.0498(6) Uani 1 1 d . . . . .
 F10 F 0.6232(2) 0.9294(2) 0.94941(13) 0.0545(6) Uani 1 1 d . . . . .
 F11 F 0.7348(3) 0.9934(2) 0.86716(12) 0.0624(7) Uani 1 1 d . . . . .
 F12 F 0.8340(2) 0.9515(2) 0.95787(12) 0.0502(5) Uani 1 1 d . . . . .
 F13 F 0.8523(2) 0.2171(2) 0.78110(12) 0.0507(6) Uani 1 1 d . . . . .
 F14 F 0.6333(3) 0.1329(2) 0.76478(17) 0.0698(8) Uani 1 1 d . . . . .
 F15 F 0.7429(3) 0.1716(2) 0.67972(12) 0.0589(7) Uani 1 1 d . . . . .
 F16 F 1.0887(2) 0.8421(2) 0.71022(12) 0.0497(5) Uani 1 1 d . . . . .
 F17 F 0.9246(3) 0.9005(3) 0.6776(2) 0.0894(11) Uani 1 1 d . . . . .
 F18 F 0.9719(3) 0.7756(3) 0.61173(13) 0.0809(10) Uani 1 1 d . . . . .
 O1 O 0.5666(3) 0.4348(2) 0.57484(12) 0.0350(5) Uani 1 1 d D . . . .
 H1A H 0.496(4) 0.383(4) 0.551(3) 0.087(19) Uiso 1 1 d D . . . .
 H1B H 0.612(5) 0.485(5) 0.550(3) 0.09(2) Uiso 1 1 d D . . . .
 O2 O 0.2696(2) 0.5766(3) 0.83893(13) 0.0323(5) Uani 1 1 d . . . . .
 H2A H 0.263(5) 0.638(5) 0.846(2) 0.047(13) Uiso 1 1 d . . . . .
 H2B H 0.218(5) 0.522(5) 0.856(3) 0.062(15) Uiso 1 1 d . . . . .
 O3 O 0.9448(2) 0.6152(2) 0.89554(12) 0.0309(5) Uani 1 1 d . . . . .
 H3A H 1.005(5) 0.660(5) 0.882(2) 0.053(14) Uiso 1 1 d . . . . .
 H3B H 0.972(6) 0.559(5) 0.904(3) 0.068(16) Uiso 1 1 d . . . . .
 O4 O 0.3874(2) 0.3467(2) 0.66630(11) 0.0324(5) Uani 1 1 d . . . . .
 O5 O 0.2918(2) 0.3956(2) 0.75292(11) 0.0309(5) Uani 1 1 d . . . . .
 O6 O 0.4884(2) 0.6099(2) 0.63972(11) 0.0319(5) Uani 1 1 d . . . . .
 O7 O 0.3956(2) 0.6616(2) 0.72700(11) 0.0294(4) Uani 1 1 d . . . . .
 O8 O 0.4462(2) 0.4582(2) 0.88385(11) 0.0298(4) Uani 1 1 d . . . . .
 O9 O 0.6672(2) 0.4750(2) 0.90527(11) 0.0302(4) Uani 1 1 d . . . . .
 O10 O 0.5474(2) 0.72969(19) 0.85799(11) 0.0278(4) Uani 1 1 d . . . . .
 O11 O 0.7671(2) 0.7426(2) 0.87958(12) 0.0320(5) Uani 1 1 d . . . . .
 O12 O 0.7842(2) 0.4137(2) 0.79709(11) 0.0309(5) Uani 1 1 d . . . . .
 O13 O 0.6583(2) 0.3573(2) 0.69240(11) 0.0341(5) Uani 1 1 d . . . . .
 O14 O 0.8843(2) 0.6913(2) 0.76712(11) 0.0336(5) Uani 1 1 d . . . . .
 O15 O 0.7614(2) 0.6238(2) 0.66251(12) 0.0341(5) Uani 1 1 d . . . . .
 O16 O 0.58831(19) 0.54133(18) 0.76804(10) 0.0243(4) Uani 1 1 d . . . . .
 C1 C 0.2973(3) 0.3287(3) 0.70380(16) 0.0284(6) Uani 1 1 d D . . . .
 C3 C 0.4285(3) 0.6671(3) 0.66893(16) 0.0283(6) Uani 1 1 d . . . . .
 C4 C 0.3966(4) 0.7644(4) 0.62711(19) 0.0414(8) Uani 1 1 d . . . . .
 C5 C 0.5438(3) 0.4330(3) 0.91177(14) 0.0247(6) Uani 1 1 d . . . . .
 C6 C 0.5038(3) 0.3300(3) 0.95991(16) 0.0319(6) Uani 1 1 d . . . . .
 C7 C 0.6728(3) 0.7813(3) 0.88102(15) 0.0261(6) Uani 1 1 d . . . . .
 C8 C 0.7174(4) 0.9156(3) 0.91487(17) 0.0344(7) Uani 1 1 d . . . . .
 C9 C 0.7272(3) 0.3428(3) 0.74464(16) 0.0271(6) Uani 1 1 d . . . . .
 C10 C 0.7394(4) 0.2140(3) 0.74198(18) 0.0353(7) Uani 1 1 d . . . . .
 C11 C 0.8587(3) 0.6948(3) 0.70545(16) 0.0286(6) Uani 1 1 d . . . . .
 C12 C 0.9628(4) 0.8053(4) 0.6756(2) 0.0431(8) Uani 1 1 d . . . . .
 Fe1 Fe 0.57671(5) 0.48997(4) 0.67505(2) 0.02639(12) Uani 0.892(3) 1 d . U P A
 1
 Fe2 Fe 0.43682(4) 0.56017(4) 0.80264(2) 0.02539(12) Uani 0.770(3) 1 d . U P A
 1
 Fe3 Fe 0.76246(4) 0.57835(4) 0.83157(2) 0.02706(11) Uani 0.339(3) 1 d . U P A
 1
 F1 F 0.1455(7) 0.1675(6) 0.6198(2) 0.074(3) Uani 0.576(13) 1 d D . P B 1
 F2 F 0.2131(7) 0.1170(5) 0.7118(5) 0.089(3) Uani 0.576(13) 1 d D U P B 1
 F3 F 0.0662(5) 0.2001(6) 0.7060(5) 0.083(4) Uani 0.576(13) 1 d D . P B 1
 C2 C 0.1768(6) 0.2013(5) 0.6845(3) 0.040(2) Uani 0.576(13) 1 d D U P B 1
 Zn1 Zn 0.57671(5) 0.48997(4) 0.67505(2) 0.02639(12) Uani 0.108(3) 1 d . U P A
 2
 Zn2 Zn 0.43682(4) 0.56017(4) 0.80264(2) 0.02539(12) Uani 0.230(3) 1 d . U P A
 2
 Zn3 Zn 0.76246(4) 0.57835(4) 0.83157(2) 0.02706(11) Uani 0.661(3) 1 d . U P A
 2
 F1' F 0.1243(13) 0.1612(7) 0.7451(4) 0.090(5) Uani 0.424(13) 1 d D . P B 2
 F2' F 0.0762(10) 0.2080(8) 0.6476(8) 0.120(7) Uani 0.424(13) 1 d D . P B 2
 F3' F 0.2059(10) 0.1135(7) 0.6646(7) 0.084(4) Uani 0.424(13) 1 d D U P B 2
 O20' O 0.7783(7) 0.5741(6) 0.5161(3) 0.0555(18) Uani 0.466(5) 1 d . . P C 2
 H20G H 0.772792 0.539435 0.476623 0.083 Uiso 0.466(5) 1 d R U P C 2
 H20H H 0.758182 0.637295 0.508633 0.083 Uiso 0.466(5) 1 d R U P C 2
 C2' C 0.1745(7) 0.2016(6) 0.6908(4) 0.037(3) Uani 0.424(13) 1 d D U P B 2
 O17 O 0.1940(2) 0.7748(2) 0.86564(13) 0.0383(5) Uani 1 1 d . . . . .
 C13 C 0.2322(3) 0.8836(3) 0.85350(17) 0.0324(7) Uani 1 1 d . . . . .
 C14 C 0.1518(4) 0.9605(3) 0.8691(2) 0.0411(8) Uani 1 1 d . . . . .
 H14A H 0.069704 0.909419 0.885779 0.062 Uiso 1 1 calc R U . . .
 H14B H 0.127005 0.993632 0.828498 0.062 Uiso 1 1 calc R U . . .
 H14C H 0.206832 1.027830 0.903244 0.062 Uiso 1 1 calc R U . . .
 C15 C 0.3606(3) 0.9422(3) 0.8232(2) 0.0399(8) Uani 1 1 d . . . . .
 H15A H 0.428507 1.005724 0.855735 0.060 Uiso 1 1 calc R U . . .
 H15B H 0.340342 0.978887 0.783037 0.060 Uiso 1 1 calc R U . . .
 H15C H 0.395465 0.879833 0.811324 0.060 Uiso 1 1 calc R U . . .
 O18 O 1.0630(2) 0.4434(2) 0.91146(13) 0.0360(5) Uani 1 1 d . . . . .
 C16 C 1.0096(3) 0.3380(3) 0.92740(17) 0.0308(6) Uani 1 1 d . . . . .
 C17 C 0.8710(3) 0.2940(3) 0.94987(17) 0.0335(7) Uani 1 1 d . . . . .
 H17A H 0.850908 0.364660 0.964091 0.050 Uiso 1 1 calc R U . . .
 H17B H 0.871006 0.244620 0.987280 0.050 Uiso 1 1 calc R U . . .
 H17C H 0.802044 0.244333 0.912675 0.050 Uiso 1 1 calc R U . . .
 C18 C 1.0800(4) 0.2490(4) 0.9256(3) 0.0530(11) Uani 1 1 d . . . . .
 H18A H 1.158285 0.281957 0.902347 0.080 Uiso 1 1 calc R U . . .
 H18B H 1.017181 0.170613 0.901919 0.080 Uiso 1 1 calc R U . . .
 H18C H 1.110246 0.236786 0.971319 0.080 Uiso 1 1 calc R U . . .
 O19 O 0.8254(10) 0.5304(17) 0.4033(8) 0.053(3) Uani 0.534(5) 1 d D U P C 1
 C19 C 0.9444(9) 0.5596(12) 0.3943(6) 0.041(3) Uani 0.534(5) 1 d D U P C 1
 C20 C 0.9750(16) 0.5085(17) 0.3309(7) 0.060(4) Uani 0.534(5) 1 d D U P C 1
 H20A H 0.905350 0.427264 0.316001 0.089 Uiso 0.534(5) 1 calc R U P C 1
 H20B H 1.063452 0.502272 0.339962 0.089 Uiso 0.534(5) 1 calc R U P C 1
 H20C H 0.975999 0.563020 0.296026 0.089 Uiso 0.534(5) 1 calc R U P C 1
 C21 C 1.0617(9) 0.6491(10) 0.4440(5) 0.061(2) Uani 0.534(5) 1 d D U P C 1
 H21A H 1.026467 0.681629 0.479355 0.091 Uiso 0.534(5) 1 calc R U P C 1
 H21B H 1.116376 0.716457 0.420818 0.091 Uiso 0.534(5) 1 calc R U P C 1
 H21C H 1.117754 0.606860 0.463628 0.091 Uiso 0.534(5) 1 calc R U P C 1
 O19' O 0.8369(11) 0.510(2) 0.3940(10) 0.066(5) Uani 0.466(5) 1 d D U P C 2
 C19' C 0.9497(10) 0.5311(14) 0.3779(6) 0.037(3) Uani 0.466(5) 1 d D U P C 2
 C20' C 0.9628(18) 0.4960(18) 0.3068(6) 0.042(2) Uani 0.466(5) 1 d D U P C 2
 H20D H 0.895871 0.413761 0.291323 0.063 Uiso 0.466(5) 1 calc R U P C 2
 H20E H 1.053770 0.497134 0.305636 0.063 Uiso 0.466(5) 1 calc R U P C 2
 H20F H 0.947320 0.554458 0.277570 0.063 Uiso 0.466(5) 1 calc R U P C 2
 C21' C 1.0767(9) 0.5854(11) 0.4296(5) 0.054(2) Uani 0.466(5) 1 d D U P C 2
 H21D H 1.140061 0.659232 0.414477 0.081 Uiso 0.466(5) 1 calc R U P C 2
 H21E H 1.119039 0.525568 0.435337 0.081 Uiso 0.466(5) 1 calc R U P C 2
 H21F H 1.052975 0.606311 0.472286 0.081 Uiso 0.466(5) 1 calc R U P C 2
 O20 O 0.6846(5) 0.6048(4) 0.4933(2) 0.0367(12) Uani 0.534(5) 1 d . . P C 1
 H20I H 0.714341 0.683998 0.500520 0.055 Uiso 0.534(5) 1 d R U P C 1
 H20J H 0.732191 0.578048 0.470180 0.055 Uiso 0.534(5) 1 d R U P C 1
 O21 O 0.2200(10) 0.1403(6) 0.4840(4) 0.102(3) Uani 0.534(5) 1 d D . P C 1
 C22 C 0.2706(10) 0.0674(8) 0.5044(5) 0.065(2) Uani 0.534(5) 1 d D U P C 1
 C23 C 0.4055(14) 0.1098(13) 0.5503(10) 0.063(3) Uani 0.534(5) 1 d D U P C 1
 H23A H 0.436841 0.197790 0.563463 0.094 Uiso 0.534(5) 1 calc R U P C 1
 H23B H 0.471900 0.093254 0.526907 0.094 Uiso 0.534(5) 1 calc R U P C 1
 H23C H 0.394641 0.065869 0.590264 0.094 Uiso 0.534(5) 1 calc R U P C 1
 C24 C 0.1959(15) -0.0698(8) 0.4852(8) 0.112(5) Uani 0.534(5) 1 d D . P C 1
 H24A H 0.175730 -0.110928 0.525634 0.168 Uiso 0.534(5) 1 calc R U P C 1
 H24B H 0.252631 -0.101750 0.462396 0.168 Uiso 0.534(5) 1 calc R U P C 1
 H24C H 0.111411 -0.084836 0.455430 0.168 Uiso 0.534(5) 1 calc R U P C 1
 O21' O 0.3322(7) 0.2341(5) 0.5082(3) 0.0511(17) Uani 0.466(5) 1 d D . P C 2
 C22' C 0.3163(11) 0.1277(7) 0.5180(5) 0.058(2) Uani 0.466(5) 1 d D U P C 2
 C23' C 0.422(2) 0.0986(17) 0.5633(15) 0.077(5) Uani 0.466(5) 1 d D U P C 2
 H23D H 0.441038 0.033691 0.540437 0.115 Uiso 0.466(5) 1 calc R U P C 2
 H23E H 0.387293 0.071515 0.604610 0.115 Uiso 0.466(5) 1 calc R U P C 2
 H23F H 0.504811 0.172057 0.573909 0.115 Uiso 0.466(5) 1 calc R U P C 2
 C24' C 0.1866(14) 0.0214(10) 0.4865(8) 0.100(5) Uani 0.466(5) 1 d D U P C 2
 H24D H 0.118876 0.053277 0.468702 0.149 Uiso 0.466(5) 1 calc R U P C 2
 H24E H 0.151883 -0.033323 0.520370 0.149 Uiso 0.466(5) 1 calc R U P C 2
 H24F H 0.205996 -0.023918 0.450124 0.149 Uiso 0.466(5) 1 calc R U P C 2

loop_
  _atom_site_aniso_label
  _atom_site_aniso_U_11
  _atom_site_aniso_U_22
  _atom_site_aniso_U_33
  _atom_site_aniso_U_23
  _atom_site_aniso_U_13
  _atom_site_aniso_U_12
 F4 0.0816(18) 0.0805(18) 0.0437(13) 0.0256(12) 0.0120(12) 0.0547(15)
 F5 0.082(2) 0.0375(13) 0.117(3) 0.0346(15) -0.0077(18) 0.0110(13)
 F6 0.0858(19) 0.103(2) 0.0747(17) 0.0444(16) 0.0347(15) 0.0787(18)
 F7 0.0286(9) 0.0668(14) 0.0421(11) 0.0252(10) 0.0143(8) 0.0181(9)
 F8 0.126(3) 0.0235(11) 0.0548(14) 0.0066(10) 0.0282(15) 0.0122(13)
 F9 0.0383(11) 0.0782(16) 0.0478(12) 0.0350(11) 0.0153(9) 0.0330(11)
 F10 0.0549(14) 0.0431(12) 0.0677(15) -0.0122(11) 0.0124(11) 0.0226(11)
 F11 0.096(2) 0.0294(11) 0.0492(13) 0.0141(9) 0.0005(13) 0.0114(12)
 F12 0.0441(12) 0.0401(11) 0.0550(13) -0.0108(10) -0.0137(10) 0.0117(9)
 F13 0.0589(14) 0.0554(13) 0.0530(13) 0.0031(10) -0.0032(10) 0.0431(12)
 F14 0.0573(15) 0.0387(13) 0.123(2) 0.0344(14) 0.0382(15) 0.0188(11)
 F15 0.0938(19) 0.0536(14) 0.0448(12) -0.0044(10) 0.0000(12) 0.0501(14)
 F16 0.0258(10) 0.0567(13) 0.0522(13) 0.0134(10) 0.0060(9) -0.0017(9)
 F17 0.0562(16) 0.0462(15) 0.172(3) 0.0544(19) 0.0283(19) 0.0182(13)
 F18 0.0540(15) 0.107(2) 0.0406(13) 0.0184(14) 0.0127(11) -0.0187(15)
 O1 0.0346(13) 0.0369(13) 0.0331(12) 0.0050(10) 0.0060(10) 0.0129(11)
 O2 0.0270(11) 0.0288(12) 0.0460(14) 0.0082(10) 0.0136(10) 0.0130(10)
 O3 0.0217(11) 0.0314(12) 0.0416(13) 0.0094(10) 0.0057(9) 0.0116(10)
 O4 0.0271(11) 0.0328(11) 0.0344(11) 0.0022(9) 0.0042(9) 0.0084(9)
 O5 0.0199(10) 0.0303(11) 0.0406(12) 0.0000(9) 0.0045(9) 0.0080(8)
 O6 0.0306(11) 0.0361(12) 0.0345(11) 0.0085(9) 0.0070(9) 0.0180(10)
 O7 0.0262(10) 0.0343(11) 0.0311(11) 0.0069(9) 0.0039(8) 0.0150(9)
 O8 0.0248(10) 0.0345(11) 0.0328(11) 0.0090(9) 0.0072(8) 0.0129(9)
 O9 0.0215(10) 0.0357(11) 0.0338(11) 0.0096(9) 0.0074(8) 0.0097(9)
 O10 0.0216(10) 0.0275(10) 0.0335(11) 0.0027(8) 0.0035(8) 0.0087(8)
 O11 0.0239(10) 0.0305(11) 0.0413(12) 0.0017(9) 0.0021(9) 0.0112(9)
 O12 0.0277(11) 0.0318(11) 0.0351(11) 0.0005(9) 0.0030(9) 0.0144(9)
 O13 0.0367(12) 0.0361(12) 0.0344(12) 0.0042(9) 0.0019(9) 0.0206(10)
 O14 0.0245(10) 0.0391(12) 0.0355(12) 0.0121(9) 0.0075(9) 0.0085(9)
 O15 0.0248(11) 0.0383(12) 0.0367(12) 0.0065(9) 0.0085(9) 0.0078(9)
 O16 0.0185(9) 0.0268(10) 0.0276(10) 0.0044(8) 0.0030(7) 0.0089(8)
 C1 0.0221(14) 0.0271(15) 0.0357(16) 0.0079(12) 0.0013(12) 0.0094(12)
 C3 0.0215(13) 0.0266(14) 0.0366(16) 0.0058(12) 0.0025(12) 0.0093(11)
 C4 0.045(2) 0.045(2) 0.044(2) 0.0154(16) 0.0107(15) 0.0261(17)
 C5 0.0240(13) 0.0243(13) 0.0259(14) 0.0024(11) 0.0050(11) 0.0090(11)
 C6 0.0343(16) 0.0324(16) 0.0304(15) 0.0058(12) 0.0075(12) 0.0132(13)
 C7 0.0265(14) 0.0263(14) 0.0256(14) 0.0072(11) 0.0050(11) 0.0093(12)
 C8 0.0364(17) 0.0283(16) 0.0357(17) 0.0046(13) 0.0002(13) 0.0106(13)
 C9 0.0234(14) 0.0288(15) 0.0334(15) 0.0092(12) 0.0078(12) 0.0130(12)
 C10 0.0361(17) 0.0332(17) 0.0411(18) 0.0070(13) 0.0057(14) 0.0180(14)
 C11 0.0205(13) 0.0315(15) 0.0358(16) 0.0072(12) 0.0060(12) 0.0112(12)
 C12 0.0325(17) 0.046(2) 0.047(2) 0.0164(16) 0.0058(15) 0.0091(15)
 Fe1 0.0215(2) 0.0278(2) 0.0324(2) 0.00731(18) 0.00606(18) 0.01120(18)
 Fe2 0.0211(2) 0.0253(2) 0.0303(2) 0.00502(17) 0.00440(17) 0.00906(17)
 Fe3 0.0227(2) 0.0281(2) 0.0329(2) 0.00751(16) 0.00812(16) 0.01080(17)
 F1 0.055(4) 0.066(4) 0.063(3) -0.020(2) 0.003(2) -0.017(3)
 F2 0.065(4) 0.030(3) 0.151(8) 0.033(4) -0.017(5) 0.001(2)
 F3 0.029(3) 0.061(4) 0.137(8) -0.040(5) 0.037(4) -0.010(2)
 C2 0.030(4) 0.034(4) 0.050(4) 0.002(3) 0.008(3) 0.007(3)
 Zn1 0.0215(2) 0.0278(2) 0.0324(2) 0.00731(18) 0.00606(18) 0.01120(18)
 Zn2 0.0211(2) 0.0253(2) 0.0303(2) 0.00502(17) 0.00440(17) 0.00906(17)
 Zn3 0.0227(2) 0.0281(2) 0.0329(2) 0.00751(16) 0.00812(16) 0.01080(17)
 F1' 0.103(8) 0.050(4) 0.071(5) -0.002(3) 0.044(5) -0.034(5)
 F2' 0.067(7) 0.060(5) 0.180(14) 0.020(7) -0.078(9) -0.004(4)
 F3' 0.074(6) 0.029(3) 0.146(10) -0.015(5) 0.056(7) 0.006(3)
 O20' 0.059(4) 0.065(4) 0.045(3) 0.005(3) 0.023(3) 0.022(3)
 C2' 0.033(5) 0.033(5) 0.042(4) -0.006(4) 0.004(4) 0.010(4)
 O17 0.0284(11) 0.0302(12) 0.0587(15) 0.0104(10) 0.0094(10) 0.0122(9)
 C13 0.0248(15) 0.0293(16) 0.0401(17) 0.0026(13) -0.0003(12) 0.0087(12)
 C14 0.0350(18) 0.0361(18) 0.054(2) 0.0008(15) 0.0079(15) 0.0153(15)
 C15 0.0282(16) 0.0336(17) 0.057(2) 0.0076(15) 0.0082(15) 0.0095(14)
 O18 0.0266(11) 0.0298(11) 0.0518(14) 0.0115(10) 0.0081(10) 0.0093(9)
 C16 0.0227(14) 0.0307(16) 0.0379(16) 0.0055(13) 0.0005(12) 0.0098(12)
 C17 0.0275(15) 0.0350(17) 0.0380(17) 0.0074(13) 0.0057(13) 0.0111(13)
 C18 0.0326(18) 0.039(2) 0.093(3) 0.017(2) 0.0081(19) 0.0200(16)
 O19 0.035(3) 0.080(6) 0.053(6) 0.007(5) 0.011(3) 0.031(3)
 C19 0.030(3) 0.044(7) 0.055(6) 0.008(4) 0.008(3) 0.019(3)
 C20 0.029(5) 0.065(6) 0.082(9) -0.014(8) 0.018(6) 0.014(4)
 C21 0.036(4) 0.063(6) 0.071(6) 0.008(5) -0.001(4) 0.007(4)
 O19' 0.033(4) 0.106(10) 0.053(5) -0.020(5) 0.007(4) 0.024(5)
 C19' 0.030(3) 0.036(6) 0.048(6) 0.005(4) 0.005(3) 0.017(3)
 C20' 0.034(5) 0.055(7) 0.043(6) 0.003(5) 0.007(5) 0.024(5)
 C21' 0.036(4) 0.064(7) 0.055(5) 0.010(5) 0.001(4) 0.013(4)
 O20 0.035(2) 0.044(3) 0.030(2) 0.0023(18) 0.0027(17) 0.015(2)
 O21 0.141(8) 0.060(4) 0.087(5) 0.003(4) -0.041(5) 0.038(5)
 C22 0.088(7) 0.049(5) 0.053(5) 0.005(5) 0.000(5) 0.024(5)
 C23 0.070(6) 0.054(6) 0.070(9) -0.003(6) 0.017(5) 0.030(5)
 C24 0.128(11) 0.051(6) 0.127(11) -0.006(6) -0.047(9) 0.023(6)
 O21' 0.063(4) 0.041(3) 0.045(3) 0.004(2) 0.001(3) 0.017(3)
 C22' 0.079(7) 0.045(5) 0.046(5) 0.002(5) -0.002(5) 0.022(5)
 C23' 0.093(9) 0.061(8) 0.075(10) 0.016(6) -0.001(7) 0.032(7)
 C24' 0.124(11) 0.047(6) 0.084(9) 0.001(6) -0.029(8) -0.002(7)

_geom_special_details
;
 All esds (except the esd in the dihedral angle between two l.s. planes)
 are estimated using the full covariance matrix.  The cell esds are taken
 into account individually in the estimation of esds in distances, angles
 and torsion angles; correlations between esds in cell parameters are only
 used when they are defined by crystal symmetry.  An approximate (isotropic)
 treatment of cell esds is used for estimating esds involving l.s. planes.
;
loop_
  _geom_bond_atom_site_label_1
  _geom_bond_atom_site_label_2
  _geom_bond_distance
  _geom_bond_site_symmetry_2
  _geom_bond_publ_flag
 F4 C4 1.317(4) . ?
 F5 C4 1.324(5) . ?
 F6 C4 1.315(4) . ?
 F7 C6 1.333(4) . ?
 F8 C6 1.329(4) . ?
 F9 C6 1.317(4) . ?
 F10 C8 1.330(4) . ?
 F11 C8 1.323(4) . ?
 F12 C8 1.321(4) . ?
 F13 C10 1.329(4) . ?
 F14 C10 1.316(4) . ?
 F15 C10 1.320(4) . ?
 F16 C12 1.322(4) . ?
 F17 C12 1.312(5) . ?
 F18 C12 1.324(5) . ?
 O1 H1A 0.83(2) . ?
 O1 H1B 0.84(2) . ?
 O1 Fe1 2.041(2) . ?
 O1 Zn1 2.041(2) . ?
 O2 H2A 0.75(5) . ?
 O2 H2B 0.79(6) . ?
 O2 Fe2 2.060(2) . ?
 O2 Zn2 2.060(2) . ?
 O3 H3A 0.75(5) . ?
 O3 H3B 0.82(6) . ?
 O3 Fe3 2.059(2) . ?
 O3 Zn3 2.059(2) . ?
 O4 C1 1.246(4) . ?
 O4 Fe1 2.052(2) . ?
 O4 Zn1 2.052(2) . ?
 O5 C1 1.239(4) . ?
 O5 Fe2 2.059(2) . ?
 O5 Zn2 2.059(2) . ?
 O6 C3 1.245(4) . ?
 O6 Fe1 2.050(2) . ?
 O6 Zn1 2.050(2) . ?
 O7 C3 1.244(4) . ?
 O7 Fe2 2.055(2) . ?
 O7 Zn2 2.055(2) . ?
 O8 C5 1.247(4) . ?
 O8 Fe2 2.061(2) . ?
 O8 Zn2 2.061(2) . ?
 O9 C5 1.238(4) . ?
 O9 Fe3 2.059(2) . ?
 O9 Zn3 2.059(2) . ?
 O10 C7 1.247(4) . ?
 O10 Fe2 2.052(2) . ?
 O10 Zn2 2.052(2) . ?
 O11 C7 1.240(4) . ?
 O11 Fe3 2.072(2) . ?
 O11 Zn3 2.072(2) . ?
 O12 C9 1.233(4) . ?
 O12 Fe3 2.102(2) . ?
 O12 Zn3 2.102(2) . ?
 O13 C9 1.247(4) . ?
 O13 Fe1 2.050(2) . ?
 O13 Zn1 2.050(2) . ?
 O14 C11 1.228(4) . ?
 O14 Fe3 2.083(2) . ?
 O14 Zn3 2.083(2) . ?
 O15 C11 1.244(4) . ?
 O15 Fe1 2.047(2) . ?
 O15 Zn1 2.047(2) . ?
 O16 Fe1 1.890(2) . ?
 O16 Fe2 1.9003(19) . ?
 O16 Fe3 1.9868(19) . ?
 O16 Zn1 1.890(2) . ?
 O16 Zn2 1.9003(19) . ?
 O16 Zn3 1.9868(19) . ?
 C1 C2 1.542(6) . ?
 C1 C2' 1.544(7) . ?
 C3 C4 1.544(4) . ?
 C5 C6 1.536(4) . ?
 C7 C8 1.543(4) . ?
 C9 C10 1.547(4) . ?
 C11 C12 1.547(5) . ?
 F1 C2 1.290(6) . ?
 F2 C2 1.295(6) . ?
 F3 C2 1.291(6) . ?
 F1' C2' 1.293(7) . ?
 F2' C2' 1.290(7) . ?
 F3' C2' 1.295(6) . ?
 O20' H20G 0.8491 . ?
 O20' H20H 0.8517 . ?
 O17 C13 1.221(4) . ?
 C13 C14 1.491(5) . ?
 C13 C15 1.491(5) . ?
 C14 H14A 0.9600 . ?
 C14 H14B 0.9600 . ?
 C14 H14C 0.9600 . ?
 C15 H15A 0.9600 . ?
 C15 H15B 0.9600 . ?
 C15 H15C 0.9600 . ?
 O18 C16 1.218(4) . ?
 C16 C17 1.496(4) . ?
 C16 C18 1.484(5) . ?
 C17 H17A 0.9600 . ?
 C17 H17B 0.9600 . ?
 C17 H17C 0.9600 . ?
 C18 H18A 0.9600 . ?
 C18 H18B 0.9600 . ?
 C18 H18C 0.9600 . ?
 O19 C19 1.214(7) . ?
 C19 C20 1.490(7) . ?
 C19 C21 1.493(7) . ?
 C20 H20A 0.9600 . ?
 C20 H20B 0.9600 . ?
 C20 H20C 0.9600 . ?
 C21 H21A 0.9600 . ?
 C21 H21B 0.9600 . ?
 C21 H21C 0.9600 . ?
 O19' C19' 1.213(7) . ?
 C19' C20' 1.491(7) . ?
 C19' C21' 1.490(7) . ?
 C20' H20D 0.9600 . ?
 C20' H20E 0.9600 . ?
 C20' H20F 0.9600 . ?
 C21' H21D 0.9600 . ?
 C21' H21E 0.9600 . ?
 C21' H21F 0.9600 . ?
 O20 H20I 0.8523 . ?
 O20 H20J 0.8500 . ?
 O21 C22 1.217(8) . ?
 C22 C23 1.490(8) . ?
 C22 C24 1.495(7) . ?
 C23 H23A 0.9600 . ?
 C23 H23B 0.9600 . ?
 C23 H23C 0.9600 . ?
 C24 H24A 0.9600 . ?
 C24 H24B 0.9600 . ?
 C24 H24C 0.9600 . ?
 O21' C22' 1.212(8) . ?
 C22' C23' 1.492(8) . ?
 C22' C24' 1.499(8) . ?
 C23' H23D 0.9600 . ?
 C23' H23E 0.9600 . ?
 C23' H23F 0.9600 . ?
 C24' H24D 0.9600 . ?
 C24' H24E 0.9600 . ?
 C24' H24F 0.9600 . ?

loop_
  _geom_angle_atom_site_label_1
  _geom_angle_atom_site_label_2
  _geom_angle_atom_site_label_3
  _geom_angle
  _geom_angle_site_symmetry_1
  _geom_angle_site_symmetry_3
  _geom_angle_publ_flag
 H1A O1 H1B 108(6) . . ?
 Fe1 O1 H1A 124(4) . . ?
 Fe1 O1 H1B 121(4) . . ?
 Zn1 O1 H1A 124(4) . . ?
 Zn1 O1 H1B 121(4) . . ?
 H2A O2 H2B 114(5) . . ?
 Fe2 O2 H2A 123(4) . . ?
 Fe2 O2 H2B 122(4) . . ?
 Zn2 O2 H2A 123(4) . . ?
 Zn2 O2 H2B 122(4) . . ?
 H3A O3 H3B 101(5) . . ?
 Fe3 O3 H3A 112(4) . . ?
 Fe3 O3 H3B 121(4) . . ?
 Zn3 O3 H3A 112(4) . . ?
 Zn3 O3 H3B 121(4) . . ?
 C1 O4 Fe1 128.8(2) . . ?
 C1 O4 Zn1 128.8(2) . . ?
 C1 O5 Fe2 130.4(2) . . ?
 C1 O5 Zn2 130.4(2) . . ?
 C3 O6 Fe1 130.7(2) . . ?
 C3 O6 Zn1 130.7(2) . . ?
 C3 O7 Fe2 128.43(19) . . ?
 C3 O7 Zn2 128.43(19) . . ?
 C5 O8 Fe2 129.92(19) . . ?
 C5 O8 Zn2 129.92(19) . . ?
 C5 O9 Fe3 129.54(19) . . ?
 C5 O9 Zn3 129.54(19) . . ?
 C7 O10 Fe2 130.9(2) . . ?
 C7 O10 Zn2 130.9(2) . . ?
 C7 O11 Fe3 129.4(2) . . ?
 C7 O11 Zn3 129.4(2) . . ?
 C9 O12 Fe3 129.48(19) . . ?
 C9 O12 Zn3 129.48(19) . . ?
 C9 O13 Fe1 130.2(2) . . ?
 C9 O13 Zn1 130.2(2) . . ?
 C11 O14 Fe3 129.4(2) . . ?
 C11 O14 Zn3 129.4(2) . . ?
 C11 O15 Fe1 130.5(2) . . ?
 C11 O15 Zn1 130.5(2) . . ?
 Fe1 O16 Fe2 121.44(10) . . ?
 Fe1 O16 Fe3 119.84(10) . . ?
 Fe2 O16 Fe3 118.72(10) . . ?
 Zn1 O16 Zn2 121.44(10) . . ?
 Zn1 O16 Zn3 119.84(10) . . ?
 Zn2 O16 Zn3 118.72(10) . . ?
 O4 C1 C2 112.5(3) . . ?
 O4 C1 C2' 116.9(4) . . ?
 O5 C1 O4 130.2(3) . . ?
 O5 C1 C2 117.3(3) . . ?
 O5 C1 C2' 112.9(4) . . ?
 O6 C3 C4 114.1(3) . . ?
 O7 C3 O6 130.2(3) . . ?
 O7 C3 C4 115.6(3) . . ?
 F4 C4 F5 106.8(3) . . ?
 F4 C4 C3 112.6(3) . . ?
 F5 C4 C3 108.8(3) . . ?
 F6 C4 F4 107.9(3) . . ?
 F6 C4 F5 107.8(3) . . ?
 F6 C4 C3 112.7(3) . . ?
 O8 C5 C6 115.0(3) . . ?
 O9 C5 O8 130.3(3) . . ?
 O9 C5 C6 114.7(3) . . ?
 F7 C6 C5 112.0(3) . . ?
 F8 C6 F7 107.2(3) . . ?
 F8 C6 C5 109.0(3) . . ?
 F9 C6 F7 107.0(3) . . ?
 F9 C6 F8 108.1(3) . . ?
 F9 C6 C5 113.2(3) . . ?
 O10 C7 C8 114.6(3) . . ?
 O11 C7 O10 130.2(3) . . ?
 O11 C7 C8 115.3(3) . . ?
 F10 C8 C7 112.3(3) . . ?
 F11 C8 F10 107.3(3) . . ?
 F11 C8 C7 109.3(3) . . ?
 F12 C8 F10 107.0(3) . . ?
 F12 C8 F11 108.0(3) . . ?
 F12 C8 C7 112.7(3) . . ?
 O12 C9 O13 130.2(3) . . ?
 O12 C9 C10 116.4(3) . . ?
 O13 C9 C10 113.4(3) . . ?
 F13 C10 C9 112.1(3) . . ?
 F14 C10 F13 107.0(3) . . ?
 F14 C10 F15 108.5(3) . . ?
 F14 C10 C9 109.4(3) . . ?
 F15 C10 F13 107.0(3) . . ?
 F15 C10 C9 112.5(3) . . ?
 O14 C11 O15 130.4(3) . . ?
 O14 C11 C12 115.6(3) . . ?
 O15 C11 C12 114.1(3) . . ?
 F16 C12 F18 106.5(3) . . ?
 F16 C12 C11 112.1(3) . . ?
 F17 C12 F16 107.8(3) . . ?
 F17 C12 F18 108.8(4) . . ?
 F17 C12 C11 109.7(3) . . ?
 F18 C12 C11 111.9(3) . . ?
 O1 Fe1 O4 84.28(10) . . ?
 O1 Fe1 O6 85.80(9) . . ?
 O1 Fe1 O13 83.99(9) . . ?
 O1 Fe1 O15 83.89(10) . . ?
 O6 Fe1 O4 91.44(9) . . ?
 O6 Fe1 O13 169.69(9) . . ?
 O13 Fe1 O4 86.16(9) . . ?
 O15 Fe1 O4 168.11(9) . . ?
 O15 Fe1 O6 86.56(9) . . ?
 O15 Fe1 O13 93.73(10) . . ?
 O16 Fe1 O1 179.31(9) . . ?
 O16 Fe1 O4 96.24(9) . . ?
 O16 Fe1 O6 94.65(9) . . ?
 O16 Fe1 O13 95.58(9) . . ?
 O16 Fe1 O15 95.61(9) . . ?
 O2 Fe2 O8 85.26(9) . . ?
 O5 Fe2 O2 83.51(10) . . ?
 O5 Fe2 O8 85.63(9) . . ?
 O7 Fe2 O2 84.63(9) . . ?
 O7 Fe2 O5 92.14(9) . . ?
 O7 Fe2 O8 169.83(8) . . ?
 O10 Fe2 O2 84.92(9) . . ?
 O10 Fe2 O5 168.38(8) . . ?
 O10 Fe2 O7 85.65(9) . . ?
 O10 Fe2 O8 94.55(9) . . ?
 O16 Fe2 O2 178.65(10) . . ?
 O16 Fe2 O5 95.14(9) . . ?
 O16 Fe2 O7 95.47(8) . . ?
 O16 Fe2 O8 94.61(8) . . ?
 O16 Fe2 O10 96.43(8) . . ?
 O3 Fe3 O9 86.26(9) . . ?
 O3 Fe3 O11 84.97(9) . . ?
 O3 Fe3 O12 85.38(9) . . ?
 O3 Fe3 O14 85.70(10) . . ?
 O9 Fe3 O11 92.26(9) . . ?
 O9 Fe3 O12 84.59(9) . . ?
 O9 Fe3 O14 171.87(9) . . ?
 O11 Fe3 O12 170.03(9) . . ?
 O11 Fe3 O14 85.83(9) . . ?
 O14 Fe3 O12 95.96(9) . . ?
 O16 Fe3 O3 178.62(9) . . ?
 O16 Fe3 O9 94.56(8) . . ?
 O16 Fe3 O11 96.10(8) . . ?
 O16 Fe3 O12 93.58(8) . . ?
 O16 Fe3 O14 93.50(8) . . ?
 F1 C2 C1 114.0(5) . . ?
 F1 C2 F2 106.4(6) . . ?
 F1 C2 F3 107.2(6) . . ?
 F2 C2 C1 108.2(5) . . ?
 F3 C2 C1 111.7(5) . . ?
 F3 C2 F2 109.1(6) . . ?
 O1 Zn1 O4 84.28(10) . . ?
 O1 Zn1 O6 85.80(9) . . ?
 O1 Zn1 O13 83.99(9) . . ?
 O1 Zn1 O15 83.89(10) . . ?
 O6 Zn1 O4 91.44(9) . . ?
 O6 Zn1 O13 169.69(9) . . ?
 O13 Zn1 O4 86.16(9) . . ?
 O15 Zn1 O4 168.11(9) . . ?
 O15 Zn1 O6 86.56(9) . . ?
 O15 Zn1 O13 93.73(10) . . ?
 O16 Zn1 O1 179.31(9) . . ?
 O16 Zn1 O4 96.24(9) . . ?
 O16 Zn1 O6 94.65(9) . . ?
 O16 Zn1 O13 95.58(9) . . ?
 O16 Zn1 O15 95.61(9) . . ?
 O2 Zn2 O8 85.26(9) . . ?
 O5 Zn2 O2 83.51(10) . . ?
 O5 Zn2 O8 85.63(9) . . ?
 O7 Zn2 O2 84.63(9) . . ?
 O7 Zn2 O5 92.14(9) . . ?
 O7 Zn2 O8 169.83(8) . . ?
 O10 Zn2 O2 84.92(9) . . ?
 O10 Zn2 O5 168.38(8) . . ?
 O10 Zn2 O7 85.65(9) . . ?
 O10 Zn2 O8 94.55(9) . . ?
 O16 Zn2 O2 178.65(10) . . ?
 O16 Zn2 O5 95.14(9) . . ?
 O16 Zn2 O7 95.47(8) . . ?
 O16 Zn2 O8 94.61(8) . . ?
 O16 Zn2 O10 96.43(8) . . ?
 O3 Zn3 O9 86.26(9) . . ?
 O3 Zn3 O11 84.97(9) . . ?
 O3 Zn3 O12 85.38(9) . . ?
 O3 Zn3 O14 85.70(10) . . ?
 O9 Zn3 O11 92.26(9) . . ?
 O9 Zn3 O12 84.59(9) . . ?
 O9 Zn3 O14 171.87(9) . . ?
 O11 Zn3 O12 170.03(9) . . ?
 O11 Zn3 O14 85.83(9) . . ?
 O14 Zn3 O12 95.96(9) . . ?
 O16 Zn3 O3 178.62(9) . . ?
 O16 Zn3 O9 94.56(8) . . ?
 O16 Zn3 O11 96.10(8) . . ?
 O16 Zn3 O12 93.58(8) . . ?
 O16 Zn3 O14 93.50(8) . . ?
 H20G O20' H20H 104.4 . . ?
 F1' C2' C1 114.0(6) . . ?
 F1' C2' F3' 105.3(7) . . ?
 F2' C2' C1 110.4(6) . . ?
 F2' C2' F1' 108.1(8) . . ?
 F2' C2' F3' 105.6(8) . . ?
 F3' C2' C1 112.9(6) . . ?
 O17 C13 C14 120.5(3) . . ?
 O17 C13 C15 120.7(3) . . ?
 C14 C13 C15 118.8(3) . . ?
 C13 C14 H14A 109.5 . . ?
 C13 C14 H14B 109.5 . . ?
 C13 C14 H14C 109.5 . . ?
 H14A C14 H14B 109.5 . . ?
 H14A C14 H14C 109.5 . . ?
 H14B C14 H14C 109.5 . . ?
 C13 C15 H15A 109.5 . . ?
 C13 C15 H15B 109.5 . . ?
 C13 C15 H15C 109.5 . . ?
 H15A C15 H15B 109.5 . . ?
 H15A C15 H15C 109.5 . . ?
 H15B C15 H15C 109.5 . . ?
 O18 C16 C17 121.2(3) . . ?
 O18 C16 C18 121.2(3) . . ?
 C18 C16 C17 117.7(3) . . ?
 C16 C17 H17A 109.5 . . ?
 C16 C17 H17B 109.5 . . ?
 C16 C17 H17C 109.5 . . ?
 H17A C17 H17B 109.5 . . ?
 H17A C17 H17C 109.5 . . ?
 H17B C17 H17C 109.5 . . ?
 C16 C18 H18A 109.5 . . ?
 C16 C18 H18B 109.5 . . ?
 C16 C18 H18C 109.5 . . ?
 H18A C18 H18B 109.5 . . ?
 H18A C18 H18C 109.5 . . ?
 H18B C18 H18C 109.5 . . ?
 O19 C19 C20 119.5(8) . . ?
 O19 C19 C21 121.9(8) . . ?
 C20 C19 C21 118.5(7) . . ?
 C19 C20 H20A 109.5 . . ?
 C19 C20 H20B 109.5 . . ?
 C19 C20 H20C 109.5 . . ?
 H20A C20 H20B 109.5 . . ?
 H20A C20 H20C 109.5 . . ?
 H20B C20 H20C 109.5 . . ?
 C19 C21 H21A 109.5 . . ?
 C19 C21 H21B 109.5 . . ?
 C19 C21 H21C 109.5 . . ?
 H21A C21 H21B 109.5 . . ?
 H21A C21 H21C 109.5 . . ?
 H21B C21 H21C 109.5 . . ?
 O19' C19' C20' 120.4(8) . . ?
 O19' C19' C21' 120.7(9) . . ?
 C21' C19' C20' 118.8(8) . . ?
 C19' C20' H20D 109.5 . . ?
 C19' C20' H20E 109.5 . . ?
 C19' C20' H20F 109.5 . . ?
 H20D C20' H20E 109.5 . . ?
 H20D C20' H20F 109.5 . . ?
 H20E C20' H20F 109.5 . . ?
 C19' C21' H21D 109.5 . . ?
 C19' C21' H21E 109.5 . . ?
 C19' C21' H21F 109.5 . . ?
 H21D C21' H21E 109.5 . . ?
 H21D C21' H21F 109.5 . . ?
 H21E C21' H21F 109.5 . . ?
 H20I O20 H20J 114.2 . . ?
 O21 C22 C23 122.0(8) . . ?
 O21 C22 C24 120.4(8) . . ?
 C23 C22 C24 117.6(8) . . ?
 C22 C23 H23A 109.5 . . ?
 C22 C23 H23B 109.5 . . ?
 C22 C23 H23C 109.5 . . ?
 H23A C23 H23B 109.5 . . ?
 H23A C23 H23C 109.5 . . ?
 H23B C23 H23C 109.5 . . ?
 C22 C24 H24A 109.5 . . ?
 C22 C24 H24B 109.5 . . ?
 C22 C24 H24C 109.5 . . ?
 H24A C24 H24B 109.5 . . ?
 H24A C24 H24C 109.5 . . ?
 H24B C24 H24C 109.5 . . ?
 O21' C22' C23' 121.4(9) . . ?
 O21' C22' C24' 120.4(8) . . ?
 C23' C22' C24' 118.1(9) . . ?
 C22' C23' H23D 109.5 . . ?
 C22' C23' H23E 109.5 . . ?
 C22' C23' H23F 109.5 . . ?
 H23D C23' H23E 109.5 . . ?
 H23D C23' H23F 109.5 . . ?
 H23E C23' H23F 109.5 . . ?
 C22' C24' H24D 109.5 . . ?
 C22' C24' H24E 109.5 . . ?
 C22' C24' H24F 109.5 . . ?
 H24D C24' H24E 109.5 . . ?
 H24D C24' H24F 109.5 . . ?
 H24E C24' H24F 109.5 . . ?

loop_
  _geom_hbond_atom_site_label_D
  _geom_hbond_atom_site_label_H
  _geom_hbond_atom_site_label_A
  _geom_hbond_distance_DH
  _geom_hbond_distance_HA
  _geom_hbond_distance_DA
  _geom_hbond_angle_DHA
  _geom_hbond_site_symmetry_A
  _geom_hbond_publ_flag
 O1 H1A O21' 0.83(2) 2.00(2) 2.812(7) 167(6) . yes
 O1 H1B O20' 0.84(2) 1.90(3) 2.671(7) 152(6) . yes
 O1 H1B O20 0.84(2) 1.83(2) 2.656(5) 169(6) . yes
 O3 H3A O17 0.75(5) 2.02(5) 2.756(3) 166(5) 1_655 yes
 O3 H3B O18 0.82(6) 1.93(6) 2.731(3) 167(5) . yes
 O20' H20G O19' 0.85 1.92 2.714(18) 156.3 . yes
 O20' H20H O21' 0.85 2.07 2.909(9) 168.0 2_666 yes
 O20 H20I O21 0.85 1.89 2.742(8) 179.7 2_666 yes
 O20 H20J O19 0.85 1.93 2.764(14) 168.9 . yes

loop_
  _geom_torsion_atom_site_label_1
  _geom_torsion_atom_site_label_2
  _geom_torsion_atom_site_label_3
  _geom_torsion_atom_site_label_4
  _geom_torsion
  _geom_torsion_site_symmetry_1
  _geom_torsion_site_symmetry_2
  _geom_torsion_site_symmetry_3
  _geom_torsion_site_symmetry_4
  _geom_torsion_publ_flag
 O4 C1 C2 F1 -36.1(7) . . . . ?
 O4 C1 C2 F2 82.0(7) . . . . ?
 O4 C1 C2 F3 -157.9(6) . . . . ?
 O4 C1 C2' F1' 147.7(9) . . . . ?
 O4 C1 C2' F2' -90.4(10) . . . . ?
 O4 C1 C2' F3' 27.5(10) . . . . ?
 O5 C1 C2 F1 144.6(6) . . . . ?
 O5 C1 C2 F2 -97.3(7) . . . . ?
 O5 C1 C2 F3 22.9(8) . . . . ?
 O5 C1 C2' F1' -29.7(10) . . . . ?
 O5 C1 C2' F2' 92.2(9) . . . . ?
 O5 C1 C2' F3' -149.8(9) . . . . ?
 O6 C3 C4 F4 31.7(4) . . . . ?
 O6 C3 C4 F5 -86.5(4) . . . . ?
 O6 C3 C4 F6 154.1(3) . . . . ?
 O7 C3 C4 F4 -151.0(3) . . . . ?
 O7 C3 C4 F5 90.9(4) . . . . ?
 O7 C3 C4 F6 -28.6(5) . . . . ?
 O8 C5 C6 F7 -34.0(4) . . . . ?
 O8 C5 C6 F8 84.5(3) . . . . ?
 O8 C5 C6 F9 -155.2(3) . . . . ?
 O9 C5 C6 F7 148.1(3) . . . . ?
 O9 C5 C6 F8 -93.4(3) . . . . ?
 O9 C5 C6 F9 26.9(4) . . . . ?
 O10 C7 C8 F10 37.4(4) . . . . ?
 O10 C7 C8 F11 -81.6(4) . . . . ?
 O10 C7 C8 F12 158.3(3) . . . . ?
 O11 C7 C8 F10 -144.2(3) . . . . ?
 O11 C7 C8 F11 96.9(3) . . . . ?
 O11 C7 C8 F12 -23.2(4) . . . . ?
 O12 C9 C10 F13 -26.7(4) . . . . ?
 O12 C9 C10 F14 91.8(4) . . . . ?
 O12 C9 C10 F15 -147.5(3) . . . . ?
 O13 C9 C10 F13 154.0(3) . . . . ?
 O13 C9 C10 F14 -87.4(4) . . . . ?
 O13 C9 C10 F15 33.3(4) . . . . ?
 O14 C11 C12 F16 30.0(4) . . . . ?
 O14 C11 C12 F17 -89.7(4) . . . . ?
 O14 C11 C12 F18 149.5(3) . . . . ?
 O15 C11 C12 F16 -150.3(3) . . . . ?
 O15 C11 C12 F17 90.0(4) . . . . ?
 O15 C11 C12 F18 -30.8(4) . . . . ?
 Fe1 O4 C1 O5 6.1(5) . . . . ?
 Fe1 O4 C1 C2 -173.0(3) . . . . ?
 Fe1 O6 C3 O7 -5.9(5) . . . . ?
 Fe1 O6 C3 C4 170.9(2) . . . . ?
 Fe1 O13 C9 O12 -12.7(5) . . . . ?
 Fe1 O13 C9 C10 166.3(2) . . . . ?
 Fe1 O15 C11 O14 14.9(5) . . . . ?
 Fe1 O15 C11 C12 -164.7(2) . . . . ?
 Fe2 O5 C1 O4 -7.0(5) . . . . ?
 Fe2 O5 C1 C2 172.1(3) . . . . ?
 Fe2 O7 C3 O6 3.8(5) . . . . ?
 Fe2 O7 C3 C4 -173.0(2) . . . . ?
 Fe2 O8 C5 O9 11.1(5) . . . . ?
 Fe2 O8 C5 C6 -166.4(2) . . . . ?
 Fe2 O10 C7 O11 -3.4(5) . . . . ?
 Fe2 O10 C7 C8 174.78(19) . . . . ?
 Fe2 O16 Fe1 O4 -45.72(13) . . . . ?
 Fe2 O16 Fe1 O6 46.25(13) . . . . ?
 Fe2 O16 Fe1 O13 -132.45(12) . . . . ?
 Fe2 O16 Fe1 O15 133.23(12) . . . . ?
 Fe3 O9 C5 O8 -14.3(5) . . . . ?
 Fe3 O9 C5 C6 163.2(2) . . . . ?
 Fe3 O11 C7 O10 5.2(5) . . . . ?
 Fe3 O11 C7 C8 -173.0(2) . . . . ?
 Fe3 O12 C9 O13 12.8(5) . . . . ?
 Fe3 O12 C9 C10 -166.2(2) . . . . ?
 Fe3 O14 C11 O15 -9.4(5) . . . . ?
 Fe3 O14 C11 C12 170.1(2) . . . . ?
 Fe3 O16 Fe1 O4 134.85(11) . . . . ?
 Fe3 O16 Fe1 O6 -133.18(12) . . . . ?
 Fe3 O16 Fe1 O13 48.12(13) . . . . ?
 Fe3 O16 Fe1 O15 -46.20(12) . . . . ?
 Zn1 O4 C1 O5 6.1(5) . . . . ?
 Zn1 O4 C1 C2' -170.6(3) . . . . ?
 Zn1 O6 C3 O7 -5.9(5) . . . . ?
 Zn1 O6 C3 C4 170.9(2) . . . . ?
 Zn1 O13 C9 O12 -12.7(5) . . . . ?
 Zn1 O13 C9 C10 166.3(2) . . . . ?
 Zn1 O15 C11 O14 14.9(5) . . . . ?
 Zn1 O15 C11 C12 -164.7(2) . . . . ?
 Zn2 O5 C1 O4 -7.0(5) . . . . ?
 Zn2 O5 C1 C2' 169.8(3) . . . . ?
 Zn2 O7 C3 O6 3.8(5) . . . . ?
 Zn2 O7 C3 C4 -173.0(2) . . . . ?
 Zn2 O8 C5 O9 11.1(5) . . . . ?
 Zn2 O8 C5 C6 -166.4(2) . . . . ?
 Zn2 O10 C7 O11 -3.4(5) . . . . ?
 Zn2 O10 C7 C8 174.78(19) . . . . ?
 Zn2 O16 Zn1 O4 -45.72(13) . . . . ?
 Zn2 O16 Zn1 O6 46.25(13) . . . . ?
 Zn2 O16 Zn1 O13 -132.45(12) . . . . ?
 Zn2 O16 Zn1 O15 133.23(12) . . . . ?
 Zn3 O9 C5 O8 -14.3(5) . . . . ?
 Zn3 O9 C5 C6 163.2(2) . . . . ?
 Zn3 O11 C7 O10 5.2(5) . . . . ?
 Zn3 O11 C7 C8 -173.0(2) . . . . ?
 Zn3 O12 C9 O13 12.8(5) . . . . ?
 Zn3 O12 C9 C10 -166.2(2) . . . . ?
 Zn3 O14 C11 O15 -9.4(5) . . . . ?
 Zn3 O14 C11 C12 170.1(2) . . . . ?
 Zn3 O16 Zn1 O4 134.85(11) . . . . ?
 Zn3 O16 Zn1 O6 -133.18(12) . . . . ?
 Zn3 O16 Zn1 O13 48.12(13) . . . . ?
 Zn3 O16 Zn1 O15 -46.20(12) . . . . ?

_shelx_res_file
;
TITL knoks31_a.res in P-1
    knoks31.res
    created by SHELXL-2018/3 at 15:32:42 on 05-Apr-2021
REM Old TITL KNOKS31_auto in P-1
REM SHELXT solution in P-1: R1 0.149, Rweak 0.012, Alpha 0.058
REM <I/s> 0.000 for 0 systematic absences, Orientation as input
REM Formula found by SHELXT: C28 O9 F27 Fe2 Zn
CELL 1.54184 10.5761 11.6114 19.8778 92.728 97.204 111.86
ZERR 2 0.0002 0.0002 0.0003 0.001 0.001 0.002
LATT 1
SFAC C H F Fe O Zn
UNIT 48 64 36 4 42 2
EQIV $1 1+X,+Y,+Z
EQIV $2 1-X,1-Y,1-Z
SADI 0.01 C1 C2 C1 C2'
SADI 0.01 C2 F1 C2 F2 C2 F3 C2' F1' C2' F2' C2' F3'
SADI F1 F2 F2 F3 F3 F1 F1' F2' F2' F3' F3' F1'
SADI 0.01 C19 O19 C19' O19' C22 O21 C22' O21'
SADI 0.01 C19 C20 C19 C21 C19' C20' C19' C21' C22 C23 C22 C24 C22' C23' =
 C22' C24'
SADI O19 C20 O19 C21 O19' C20' O19' C21' O21 C23 O21 C24 O21' C23' O21' C24'
SADI C20 C21 C20' C21' C23 C24 C23' C24'
SIMU 0.01 0.02 1
RIGU F1 > C2
RIGU F1' F2' F3' C2'
RIGU O19 > C21
RIGU O19' > C21'
RIGU O21 > C24
RIGU O21' > C24'
EADP Zn1 Fe1
EADP Zn2 Fe2
EADP Zn3 Fe3
DFIX 0.85 O1 H1a O1 H1b
EXYZ Zn1 Fe1
EXYZ Zn2 Fe2
EXYZ Zn3 Fe3
SUMP 2 0.0001 1 4 1 5 1 6

L.S. 12
PLAN  18
SIZE 0.217 0.062 0.027
HTAB O3 O17_$1
HTAB O3 O18
HTAB O1 O20
HTAB O1 O20'
HTAB O1 O21'
HTAB O20 O19
HTAB O20 O21_$2
HTAB O20' O19'
HTAB O20' O21'_$2
CONF
BOND $H
list 4
MORE -1
fmap 2
acta 149.008
OMIT -13 3 0
OMIT 13 -4 2
OMIT 2 1 1
OMIT 0 7 0
REM <olex2.extras>
REM <HklSrc "%.\\KNOKS31.hkl">
REM </olex2.extras>

WGHT    0.055700    3.752700
FVAR       0.40149   0.57560   0.53363   0.89171   0.76967   0.33862
F4    3    0.372893    0.731812    0.560962    11.00000    0.08159    0.08045 =
         0.04368    0.02555    0.01197    0.05473
F5    3    0.505279    0.871027    0.638655    11.00000    0.08168    0.03750 =
         0.11671    0.03455   -0.00768    0.01100
F6    3    0.290349    0.786007    0.643620    11.00000    0.08583    0.10259 =
         0.07470    0.04437    0.03471    0.07868
F7    3    0.401172    0.331696    0.992118    11.00000    0.02858    0.06683 =
         0.04208    0.02523    0.01433    0.01808
F8    3    0.460297    0.219581    0.923582    11.00000    0.12565    0.02347 =
         0.05476    0.00665    0.02816    0.01216
F9    3    0.606671    0.337567    1.007060    11.00000    0.03828    0.07817 =
         0.04784    0.03496    0.01532    0.03298
F10   3    0.623192    0.929415    0.949414    11.00000    0.05486    0.04309 =
         0.06774   -0.01225    0.01238    0.02256
F11   3    0.734822    0.993436    0.867159    11.00000    0.09559    0.02941 =
         0.04919    0.01414    0.00047    0.01141
F12   3    0.834005    0.951482    0.957865    11.00000    0.04408    0.04012 =
         0.05496   -0.01077   -0.01371    0.01166
F13   3    0.852272    0.217068    0.781096    11.00000    0.05893    0.05538 =
         0.05303    0.00312   -0.00323    0.04312
F14   3    0.633278    0.132881    0.764780    11.00000    0.05735    0.03871 =
         0.12326    0.03440    0.03816    0.01879
F15   3    0.742924    0.171626    0.679725    11.00000    0.09375    0.05357 =
         0.04478   -0.00444   -0.00002    0.05012
F16   3    1.088665    0.842085    0.710223    11.00000    0.02576    0.05669 =
         0.05221    0.01341    0.00600   -0.00169
F17   3    0.924633    0.900527    0.677611    11.00000    0.05618    0.04621 =
         0.17209    0.05435    0.02828    0.01819
F18   3    0.971903    0.775648    0.611731    11.00000    0.05400    0.10712 =
         0.04058    0.01835    0.01268   -0.01874
O1    5    0.566617    0.434759    0.574842    11.00000    0.03461    0.03685 =
         0.03308    0.00497    0.00599    0.01288
H1A   2    0.496022    0.383496    0.551124    11.00000    0.08658
H1B   2    0.611827    0.484614    0.549574    11.00000    0.08863
O2    5    0.269613    0.576590    0.838934    11.00000    0.02700    0.02882 =
         0.04595    0.00817    0.01355    0.01302
H2A   2    0.263468    0.638391    0.845782    11.00000    0.04660
H2B   2    0.218365    0.522435    0.856031    11.00000    0.06248
O3    5    0.944812    0.615198    0.895538    11.00000    0.02170    0.03143 =
         0.04162    0.00938    0.00566    0.01160
H3A   2    1.005072    0.659504    0.881873    11.00000    0.05269
H3B   2    0.971687    0.559458    0.904310    11.00000    0.06767
O4    5    0.387437    0.346672    0.666297    11.00000    0.02710    0.03281 =
         0.03440    0.00222    0.00416    0.00840
O5    5    0.291811    0.395594    0.752916    11.00000    0.01987    0.03030 =
         0.04061    0.00000    0.00448    0.00797
O6    5    0.488365    0.609877    0.639716    11.00000    0.03060    0.03615 =
         0.03451    0.00850    0.00698    0.01798
O7    5    0.395601    0.661592    0.727000    11.00000    0.02621    0.03428 =
         0.03106    0.00689    0.00390    0.01502
O8    5    0.446232    0.458170    0.883849    11.00000    0.02483    0.03445 =
         0.03279    0.00902    0.00720    0.01291
O9    5    0.667157    0.475048    0.905268    11.00000    0.02151    0.03575 =
         0.03375    0.00962    0.00740    0.00973
O10   5    0.547437    0.729694    0.857993    11.00000    0.02159    0.02748 =
         0.03347    0.00271    0.00348    0.00871
O11   5    0.767125    0.742553    0.879578    11.00000    0.02394    0.03050 =
         0.04133    0.00168    0.00214    0.01116
O12   5    0.784185    0.413726    0.797095    11.00000    0.02774    0.03179 =
         0.03512    0.00050    0.00304    0.01437
O13   5    0.658330    0.357279    0.692396    11.00000    0.03670    0.03611 =
         0.03436    0.00415    0.00186    0.02060
O14   5    0.884308    0.691338    0.767116    11.00000    0.02452    0.03913 =
         0.03549    0.01214    0.00753    0.00852
O15   5    0.761447    0.623778    0.662505    11.00000    0.02484    0.03826 =
         0.03673    0.00655    0.00847    0.00784
O16   5    0.588315    0.541332    0.768037    11.00000    0.01854    0.02683 =
         0.02764    0.00439    0.00302    0.00886
C1    1    0.297285    0.328720    0.703801    11.00000    0.02211    0.02715 =
         0.03569    0.00793    0.00135    0.00940
C3    1    0.428484    0.667150    0.668933    11.00000    0.02152    0.02664 =
         0.03656    0.00578    0.00249    0.00927
C4    1    0.396623    0.764419    0.627107    11.00000    0.04484    0.04546 =
         0.04386    0.01543    0.01069    0.02606
C5    1    0.543757    0.432977    0.911770    11.00000    0.02396    0.02426 =
         0.02591    0.00238    0.00504    0.00896
C6    1    0.503770    0.329996    0.959906    11.00000    0.03427    0.03235 =
         0.03037    0.00584    0.00746    0.01319
C7    1    0.672780    0.781259    0.881016    11.00000    0.02654    0.02630 =
         0.02564    0.00716    0.00497    0.00933
C8    1    0.717377    0.915633    0.914872    11.00000    0.03639    0.02833 =
         0.03575    0.00465    0.00023    0.01060
C9    1    0.727183    0.342835    0.744644    11.00000    0.02340    0.02876 =
         0.03345    0.00922    0.00780    0.01301
C10   1    0.739352    0.214040    0.741979    11.00000    0.03612    0.03320 =
         0.04109    0.00700    0.00572    0.01803
C11   1    0.858742    0.694834    0.705451    11.00000    0.02054    0.03147 =
         0.03584    0.00717    0.00600    0.01119
C12   1    0.962813    0.805283    0.675608    11.00000    0.03249    0.04592 =
         0.04686    0.01638    0.00580    0.00910
PART 1
FE1   4    0.576707    0.489967    0.675051    41.00000    0.02147    0.02782 =
         0.03243    0.00731    0.00606    0.01120
FE2   4    0.436825    0.560171    0.802643    51.00000    0.02110    0.02527 =
         0.03033    0.00502    0.00440    0.00906
FE3   4    0.762463    0.578347    0.831573    61.00000    0.02268    0.02811 =
         0.03287    0.00751    0.00812    0.01080
F1    3    0.145520    0.167508    0.619835    21.00000    0.05476    0.06611 =
         0.06255   -0.01970    0.00254   -0.01674
F2    3    0.213111    0.117036    0.711809    21.00000    0.06452    0.03034 =
         0.15063    0.03278   -0.01683    0.00135
F3    3    0.066213    0.200143    0.706022    21.00000    0.02940    0.06140 =
         0.13713   -0.03994    0.03738   -0.00987
C2    1    0.176834    0.201289    0.684480    21.00000    0.02987    0.03430 =
         0.05039    0.00227    0.00767    0.00712
PART 2
ZN1   6    0.576707    0.489967    0.675051   -41.00000    0.02147    0.02782 =
         0.03243    0.00731    0.00606    0.01120
ZN2   6    0.436825    0.560171    0.802643   -51.00000    0.02110    0.02527 =
         0.03033    0.00502    0.00440    0.00906
ZN3   6    0.762463    0.578347    0.831573   -61.00000    0.02268    0.02811 =
         0.03287    0.00751    0.00812    0.01080
F1'   3    0.124340    0.161214    0.745127   -21.00000    0.10329    0.04955 =
         0.07064   -0.00238    0.04412   -0.03354
F2'   3    0.076171    0.207958    0.647577   -21.00000    0.06743    0.06045 =
         0.18045    0.01999   -0.07800   -0.00387
F3'   3    0.205920    0.113538    0.664554   -21.00000    0.07367    0.02908 =
         0.14648   -0.01471    0.05579    0.00638
O20'  5    0.778332    0.574055    0.516073   -31.00000    0.05933    0.06495 =
         0.04472    0.00517    0.02269    0.02187
AFIX   3
H20G  2    0.772792    0.539435    0.476623   -31.00000   -1.50000
H20H  2    0.758182    0.637295    0.508633   -31.00000   -1.50000
AFIX   0
C2'   1    0.174466    0.201629    0.690826   -21.00000    0.03307    0.03302 =
         0.04221   -0.00559    0.00433    0.00957

PART 0
O17   5    0.193989    0.774839    0.865644    11.00000    0.02840    0.03022 =
         0.05870    0.01038    0.00940    0.01224
C13   1    0.232248    0.883597    0.853500    11.00000    0.02477    0.02928 =
         0.04010    0.00262   -0.00030    0.00865
C14   1    0.151783    0.960463    0.869149    11.00000    0.03503    0.03608 =
         0.05373    0.00076    0.00789    0.01532
AFIX 137
H14A  2    0.069704    0.909419    0.885779    11.00000   -1.50000
H14B  2    0.127005    0.993632    0.828498    11.00000   -1.50000
H14C  2    0.206832    1.027830    0.903244    11.00000   -1.50000
AFIX   0
C15   1    0.360571    0.942233    0.823200    11.00000    0.02821    0.03358 =
         0.05664    0.00765    0.00821    0.00952
AFIX 137
H15A  2    0.428507    1.005724    0.855735    11.00000   -1.50000
H15B  2    0.340342    0.978887    0.783037    11.00000   -1.50000
H15C  2    0.395465    0.879833    0.811324    11.00000   -1.50000
AFIX   0

O18   5    1.062978    0.443384    0.911464    11.00000    0.02659    0.02981 =
         0.05180    0.01154    0.00815    0.00929
C16   1    1.009570    0.337965    0.927401    11.00000    0.02270    0.03065 =
         0.03788    0.00550    0.00052    0.00979
C17   1    0.870970    0.293953    0.949875    11.00000    0.02750    0.03497 =
         0.03802    0.00741    0.00569    0.01115
AFIX 137
H17A  2    0.850908    0.364660    0.964091    11.00000   -1.50000
H17B  2    0.871006    0.244620    0.987280    11.00000   -1.50000
H17C  2    0.802044    0.244333    0.912675    11.00000   -1.50000
AFIX   0
C18   1    1.080038    0.248979    0.925586    11.00000    0.03258    0.03932 =
         0.09327    0.01686    0.00810    0.01998
AFIX 137
H18A  2    1.158285    0.281957    0.902347    11.00000   -1.50000
H18B  2    1.017181    0.170613    0.901919    11.00000   -1.50000
H18C  2    1.110246    0.236786    0.971319    11.00000   -1.50000
AFIX   0

PART 1
O19   5    0.825427    0.530449    0.403349    31.00000    0.03507    0.08012 =
         0.05261    0.00750    0.01118    0.03075
C19   1    0.944363    0.559568    0.394344    31.00000    0.02952    0.04433 =
         0.05521    0.00785    0.00805    0.01896
C20   1    0.975016    0.508490    0.330947    31.00000    0.02871    0.06484 =
         0.08186   -0.01431    0.01754    0.01394
AFIX 137
H20A  2    0.905350    0.427264    0.316001    31.00000   -1.50000
H20B  2    1.063452    0.502272    0.339962    31.00000   -1.50000
H20C  2    0.975999    0.563020    0.296026    31.00000   -1.50000
AFIX   0
C21   1    1.061712    0.649120    0.443964    31.00000    0.03614    0.06257 =
         0.07101    0.00828   -0.00098    0.00662
AFIX 137
H21A  2    1.026467    0.681629    0.479355    31.00000   -1.50000
H21B  2    1.116376    0.716457    0.420818    31.00000   -1.50000
H21C  2    1.117754    0.606860    0.463628    31.00000   -1.50000
AFIX   0
PART 2
O19'  5    0.836928    0.510412    0.393986   -31.00000    0.03334    0.10560 =
         0.05306   -0.01976    0.00738    0.02382
C19'  1    0.949718    0.531110    0.377922   -31.00000    0.02973    0.03596 =
         0.04835    0.00508    0.00543    0.01676
C20'  1    0.962837    0.495991    0.306782   -31.00000    0.03379    0.05499 =
         0.04325    0.00268    0.00715    0.02392
AFIX 137
H20D  2    0.895871    0.413761    0.291323   -31.00000   -1.50000
H20E  2    1.053770    0.497134    0.305636   -31.00000   -1.50000
H20F  2    0.947320    0.554458    0.277570   -31.00000   -1.50000
AFIX   0
C21'  1    1.076738    0.585379    0.429598   -31.00000    0.03577    0.06393 =
         0.05497    0.00993    0.00089    0.01270
AFIX 137
H21D  2    1.140061    0.659232    0.414477   -31.00000   -1.50000
H21E  2    1.119039    0.525568    0.435337   -31.00000   -1.50000
H21F  2    1.052975    0.606311    0.472286   -31.00000   -1.50000
AFIX   0

PART 1
O20   5    0.684571    0.604768    0.493330    31.00000    0.03467    0.04441 =
         0.03016    0.00225    0.00270    0.01518
AFIX   3
H20I  2    0.714341    0.683998    0.500520    31.00000   -1.50000
H20J  2    0.732191    0.578048    0.470180    31.00000   -1.50000
AFIX   0

O21   5    0.220018    0.140260    0.484008    31.00000    0.14130    0.05954 =
         0.08745    0.00281   -0.04133    0.03769
C22   1    0.270615    0.067357    0.504366    31.00000    0.08846    0.04922 =
         0.05317    0.00488    0.00048    0.02433
C23   1    0.405489    0.109844    0.550336    31.00000    0.06987    0.05425 =
         0.07037   -0.00266    0.01659    0.03016
AFIX 137
H23A  2    0.436841    0.197790    0.563463    31.00000   -1.50000
H23B  2    0.471900    0.093254    0.526907    31.00000   -1.50000
H23C  2    0.394641    0.065869    0.590264    31.00000   -1.50000
AFIX   0
C24   1    0.195912   -0.069814    0.485246    31.00000    0.12805    0.05139 =
         0.12666   -0.00579   -0.04662    0.02276
AFIX 137
H24A  2    0.175730   -0.110928    0.525634    31.00000   -1.50000
H24B  2    0.252631   -0.101750    0.462396    31.00000   -1.50000
H24C  2    0.111411   -0.084836    0.455430    31.00000   -1.50000
AFIX   0

PART 2
O21'  5    0.332250    0.234102    0.508192   -31.00000    0.06270    0.04134 =
         0.04472    0.00430    0.00090    0.01693
C22'  1    0.316287    0.127657    0.517983   -31.00000    0.07876    0.04475 =
         0.04600    0.00152   -0.00161    0.02226
C23'  1    0.421754    0.098645    0.563270   -31.00000    0.09318    0.06145 =
         0.07472    0.01555   -0.00074    0.03240
AFIX 137
H23D  2    0.441038    0.033691    0.540437   -31.00000   -1.50000
H23E  2    0.387293    0.071515    0.604610   -31.00000   -1.50000
H23F  2    0.504811    0.172057    0.573909   -31.00000   -1.50000
AFIX   0
C24'  1    0.186601    0.021368    0.486461   -31.00000    0.12383    0.04717 =
         0.08449    0.00083   -0.02871   -0.00171
AFIX 137
H24D  2    0.118876    0.053277    0.468702   -31.00000   -1.50000
H24E  2    0.151883   -0.033323    0.520370   -31.00000   -1.50000
H24F  2    0.205996   -0.023918    0.450124   -31.00000   -1.50000
AFIX   0
HKLF 4


REM  knoks31_a.res in P-1
REM wR2 = 0.122982, GooF = S = 1.03917, Restrained GooF = 1.03213 for all data
REM R1 = 0.047119 for 8353 Fo > 4sig(Fo) and 0.052927 for all 9430 data
REM 753 parameters refined using 282 restraints

END

WGHT      0.0557      3.7532

REM Highest difference peak  0.935,  deepest hole -0.756,  1-sigma level  0.080
Q1    1   0.5655  0.4700  0.6307  11.00000  0.05    0.93
Q2    1   0.7435  0.5740  0.7787  11.00000  0.05    0.75
Q3    1   0.4547  0.5603  0.8590  11.00000  0.05    0.66
Q4    1   0.5879  0.5022  0.7313  11.00000  0.05    0.61
Q5    1   0.7726  0.5681  0.8858  11.00000  0.05    0.58
Q6    1   0.6418  0.9610  0.9106  11.00000  0.05    0.53
Q7    1   0.9115  0.8278  0.6216  11.00000  0.05    0.52
Q8    1   0.4248  0.5552  0.7484  11.00000  0.05    0.52
Q9    1   0.8061  0.9747  0.8497  11.00000  0.05    0.47
Q10   1   0.9320  0.9001  0.7263  11.00000  0.05    0.44
Q11   1   0.4079  0.8583  0.6605  11.00000  0.05    0.43
Q12   1   0.7415  0.4562  0.8030  11.00000  0.05    0.39
Q13   1   0.4985  0.6504  0.8374  11.00000  0.05    0.37
Q14   1   0.4630  0.8031  0.5752  11.00000  0.05    0.37
Q15   1   0.7888  0.6101  0.5946  11.00000  0.05    0.36
Q16   1   0.2548  0.7038  0.5977  11.00000  0.05    0.32
Q17   1   0.7598  0.7042  0.8482  11.00000  0.05    0.32
Q18   1   0.9826  0.4150  0.2734  11.00000  0.05    0.31
;
_shelx_res_checksum                50709
_shelx_hkl_file
;
   0   0  -1  197.70    2.12
   0   0  -1   -0.13    0.76
   0   0   2 2949.12  212.51
   0   0  -2 3134.27  212.35
   0   0   2 3397.80  212.82
   0   0  -2 2834.85  212.41
   0   0  -2 3059.34  212.42
   0   0   3  286.46   22.26
   0   0  -3  308.13   21.98
   0   0   3  348.50   22.82
   0   0  -3  311.53   22.14
   0   0  -3  316.73   22.09
   0   0   4 1291.34   92.92
   0   0   4 1509.66   93.60
   0   0  -4 1330.87   92.56
   0   0  -4 1261.72   92.74
   0   0  -4 1315.75   92.70
   0   0   5 1680.81  111.93
   0   0   5 1613.37  110.65
   0   0   5 1758.98  111.43
   0   0  -5 1530.72  110.17
   0   0  -5 1642.54  110.66
   0   0  -5 1510.06  110.43
   0   0  -5 1508.46  110.35
   0   0   6 1453.40   98.64
   0   0   6 1486.84  100.21
   0   0   6 1555.42   99.58
   0   0  -6 1412.26   98.12
   0   0  -6 1317.96   98.41
   0   0  -6 1323.59   98.31
   0   0   7  175.23   16.78
   0   0   7  201.38   14.85
   0   0   7  199.20   15.99
   0   0  -7  190.12   14.06
   0   0  -7  178.80   14.55
   0   0  -7  191.90   14.47
   0   0  -8  182.21   13.88
   0   0  -8  165.08   13.87
   0   0   8  202.07   15.05
   0   0   8  188.82   17.71
   0   0   8  185.56   16.36
   0   0  -8  183.25   14.21
   0   0  -8  200.81   15.09
   0   0  -8  209.70   13.80
   0   0  -8  227.07   14.93
   0   0  -9  284.13   24.11
   0   0  -9  376.55   24.20
   0   0   9  361.37   28.42
   0   0   9  369.47   25.30
   0   0   9  367.01   26.95
   0   0   9  343.95   25.72
   0   0  -9  304.56   25.24
   0   0  -9  357.34   25.11
   0   0 -10   60.28    5.70
   0   0  10   80.52   11.74
   0   0  10   62.23    6.81
   0   0  10   67.36    9.30
   0   0  10   63.25    7.79
   0   0 -10   69.35    7.75
   0   0 -10   81.58    7.14
   0   0  11  129.52   13.41
   0   0  11  130.78   12.28
   0   0  11  135.62   15.60
   0   0  11  103.67   10.68
   0   0 -11  123.58    9.91
   0   0 -11  126.19   11.44
   0   0 -11  163.03   11.72
   0   0  12  273.28   21.91
   0   0  12  246.13   22.71
   0   0 -12  266.12   19.24
   0   0  12  273.05   25.59
   0   0 -12  270.69   19.47
   0   0 -12  227.74   20.66
   0   0 -12  275.50   20.87
   0   0 -13   10.81    4.68
   0   0 -13    5.59    3.40
   0   0 -13   12.45    5.29
   0   0 -13    3.53    3.41
   0   0  13   -1.99    6.95
   0   0  13    5.86    6.97
   0   0 -13    6.87    3.11
   0   0  13   14.09   10.75
   0   0 -13    4.61    3.30
   0   0 -13    4.02    2.92
   0   0 -13    6.04    3.14
   0   0 -14   53.63    7.31
   0   0 -14   48.22    7.00
   0   0 -14   51.82    5.84
   0   0 -14   47.64    5.77
   0   0  14   49.22    9.34
   0   0  14   41.74    9.41
   0   0 -14   47.45    5.34
   0   0 -14   61.20    5.70
   0   0  14   37.23   13.18
   0   0 -14   37.55    5.19
   0   0 -14   47.08    5.61
   0   0 -15    3.83    4.30
   0   0 -15    3.90    4.27
   0   0  15    3.73    7.80
   0   0  15    3.77    7.52
   0   0 -15    5.33    3.88
   0   0  15    3.37   11.77
   0   0 -15   -1.83    4.15
   0   0 -15   -2.86    3.76
   0   0 -15    7.53    3.83
   0   0 -16  131.04   10.27
   0   0 -16   81.42    9.84
   0   0  16  140.70   15.12
   0   0 -16  119.06    9.86
   0   0 -16  127.01   10.18
   0   0  16   96.20   17.81
   0   0 -16  112.38    9.81
   0   0 -16  104.71    9.73
   0   0 -16  115.92    9.25
   0   0 -17   90.84    8.90
   0   0 -17   68.53    8.48
   0   0  17   76.36   13.32
   0   0 -17  106.05    8.65
   0   0 -17  101.82    8.83
   0   0  17   84.40   17.05
   0   0 -17   98.89    8.55
   0   0 -17   92.82    7.85
   0   0 -17   81.28    8.36
   0   0 -18   30.26    4.60
   0   0 -18   37.55    5.32
   0   0  18   36.19   10.23
   0   0 -18   32.78    5.72
   0   0  18   14.09   12.55
   0   0 -18   45.08    6.08
   0   0 -18   48.59    5.84
   0   0 -18   30.47    5.80
   0   0 -19    3.99    3.23
   0   0  19    6.27    9.25
   0   0 -19   11.74    5.11
   0   0 -19   11.54    4.95
   0   0 -19    0.16    4.64
   0   0 -19    8.74    4.34
   0   0 -20    3.46    4.71
   0   0 -20   13.02    4.89
   0   0 -20    4.43    4.46
   0   0 -20   10.25    4.05
   0   0 -21   26.68    4.88
   0   0 -21   26.50    4.88
   0   0 -21   25.86    4.68
   0   0 -21   26.46    4.17
   0   0 -22   -1.71    3.47
   0   0 -22   -0.35    2.74
   0   0 -22    2.43    3.43
   0   0 -22    2.03    3.31
   0   0 -22   -1.10    3.95
   0   0  22    3.89    6.80
   0   0 -23    2.81    2.75
   0   0 -23    3.29    2.57
   0   0 -23    0.67    3.17
   0   0  23   -1.97    5.65
   0   0 -24   47.20    4.10
   0   0 -24   39.55    3.84
   0   1 -24   25.71    2.58
   0   1 -23   29.84    3.59
   0   1 -23   27.60    3.29
   0   1 -23   33.15    3.62
   0   1 -22   40.22    4.53
   0   1 -22   34.32    5.40
   0   1 -22   34.67    4.32
   0   1 -22   38.51    4.53
   0   1 -21    3.07    2.93
   0   1 -21    5.41    5.12
   0   1 -21    2.80    4.89
   0   1 -21    6.64    4.13
   0   1 -21    0.25    3.86
   0   1 -21    6.98    3.78
   0   1 -21    4.46    3.89
   0   1 -20   11.38    5.50
   0   1 -20    6.98    3.47
   0   1 -20    8.62    4.30
   0   1 -20   -1.62    5.35
   0   1 -20    9.57    4.60
   0   1 -20    7.57    4.27
   0   1 -20    9.08    4.19
   0   1 -19   12.09    3.86
   0   1 -19    6.42    5.75
   0  -1  19   14.49    8.89
   0  -1  19   11.48   13.10
   0   1 -19   10.55    4.51
   0  -1  19   11.14   13.00
   0   1 -19   11.42    5.48
   0   1 -19    7.46    4.99
   0   1 -19    6.20    4.36
   0   1 -19    7.82    4.47
   0   1 -18   -0.92    3.90
   0   1 -18   -0.37    4.52
   0   1 -18    7.49    5.55
   0  -1  18    2.47   12.20
   0  -1  18   18.01    9.46
   0   1 -18   -1.55    5.17
   0   1 -18    9.24    5.23
   0  -1  18   11.24   13.62
   0   1 -18    2.64    4.32
   0   1 -18    2.95    4.32
   0   1 -17    1.39    4.54
   0   1 -17   -0.17    4.16
   0  -1  17    6.44    9.00
   0  -1  17   15.22   10.01
   0   1 -17    4.41    4.70
   0   1 -17    4.88    5.30
   0   1 -17    4.74    4.99
   0   1 -17   15.52    4.94
   0  -1  17    2.74   14.02
   0   1 -17    8.73    4.20
   0   1 -17    5.18    4.52
   0   1 -16   24.92    4.74
   0   1 -16   24.53    4.82
   0  -1  16   27.88   10.39
   0  -1  16   22.60    9.31
   0   1 -16   31.32    5.40
   0   1 -16   25.81    5.00
   0   1 -16   20.39    5.10
   0   1 -16   28.84    5.26
   0  -1  16    5.23   13.65
   0   1 -16   29.52    4.64
   0   1 -16   22.68    5.07
   0   1 -15    0.48    3.66
   0   1 -15    8.69    3.20
   0   1 -15   -2.96    5.16
   0   1 -15    6.35    3.89
   0  -1  15    1.21    7.35
   0  -1  15    6.19    9.34
   0   1 -15    2.34    3.89
   0   1 -15    3.77    4.24
   0  -1  15    3.66   12.47
   0   1 -15    2.10    3.96
   0   1 -15    4.87    4.20
   0   1 -15    6.31    3.52
   0   1 -15    6.89    4.12
   0   1 -14  142.62   10.97
   0   1 -14  135.56   13.40
   0   1 -14  153.41   11.34
   0   1 -14  132.56   11.20
   0  -1  14  129.53   16.51
   0  -1  14  125.93   14.58
   0   1 -14  138.68   11.13
   0  -1  14  139.03   19.74
   0   1 -14  138.48   11.13
   0   1 -14  153.09   11.34
   0   1 -14  121.93   10.93
   0   1 -14  129.06   11.47
   0   1 -14  155.35   11.47
   0   1 -13   89.20    7.50
   0   1 -13   95.07    9.86
   0   1 -13   87.00   10.13
   0   1 -13   69.63    7.27
   0  -1  13   82.48   10.45
   0  -1  13   84.27   12.67
   0   1 -13   96.86    7.37
   0  -1  13   74.47    9.10
   0   1 -13   86.63    7.39
   0   1 -13   78.09    7.15
   0  -1  13   82.71   15.50
   0   1 -13   77.90    7.00
   0   1 -13   98.93    7.76
   0   1 -13   71.15    7.55
   0   1 -12  224.24   19.97
   0   1 -12  203.35   18.03
   0   1 -12  238.20   17.88
   0  -1  12  250.64   20.45
   0  -1  12  255.36   22.70
   0   1 -12  258.87   17.88
   0  -1  12  217.94   19.62
   0   1 -12  251.45   17.86
   0  -1  12  266.26   25.06
   0   1 -12  263.24   18.28
   0   1 -12  209.35   19.69
   0   1 -12  259.86   18.07
   0   1 -11   89.45    6.94
   0   1 -11   69.08    7.13
   0  -1  11  112.25   14.55
   0  -1  11   89.31    9.23
   0  -1  11   76.87   11.56
   0  -1  11   81.10    9.62
   0   1 -11   81.84    9.07
   0   1 -11   93.59    8.39
   0   1 -11   82.31    8.77
   0   1 -11   80.47    6.73
   0   1 -10  667.18   53.83
   0   1 -10  770.65   53.83
   0  -1  10  791.32   55.78
   0  -1  10  821.14   58.84
   0  -1  10  773.25   55.55
   0  -1  10  739.29   57.16
   0   1 -10  815.90   55.31
   0   1 -10  830.88   55.02
   0   1 -10  717.71   55.35
   0   1 -10  808.01   53.77
   0   1  -9    5.96    2.09
   0   1  -9    8.42    2.53
   0  -1   9    2.57    8.19
   0  -1   9    8.07    5.20
   0  -1   9    6.60    6.79
   0  -1   9    5.65    4.39
   0   1  -9    4.25    1.82
   0   1  -9   11.78    4.39
   0   1  -9    4.09    3.71
   0   1  -9    5.63    3.39
   0   1  -8 1485.05  105.82
   0  -1   8 1550.44  109.64
   0  -1   8 1687.54  107.63
   0   1  -8 1529.70  106.87
   0  -1   8 1519.91  107.03
   0   1  -8 1402.23  105.92
   0  -1   8 1580.13  108.71
   0   1  -8 1563.06  106.85
   0   1  -8 1632.77  106.67
   0  -1   7   78.27    9.72
   0  -1   7   75.25    7.49
   0   1  -7   66.34    5.33
   0  -1   7   68.33    8.51
   0  -1   7   73.46    6.72
   0   1  -7   73.51    6.43
   0   1  -7   45.59    6.07
   0   1  -7   55.64    5.83
   0  -1   6  399.45   29.12
   0  -1   6  399.41   27.64
   0   1  -6  381.90   26.26
   0   1  -6  399.01   26.81
   0  -1   6  405.53   28.53
   0  -1   6  411.84   26.99
   0   1  -6  344.51   25.86
   0   1  -6  402.67   26.83
   0   1  -6  429.07   26.66
   0  -1   6  338.35   25.85
   0  -1   5 7139.94  499.60
   0  -1   5 7339.92  500.54
   0  -1   5 7445.53  500.22
   0  -1   5 7334.99  499.09
   0   1  -5 6730.91  498.65
   0   1  -5 7180.75  498.93
   0   1  -5 7205.25  498.97
   0   1  -5 7166.90  498.50
   0   1  -5 7597.45  498.88
   0  -1   5 7008.58  498.49
   0  -1   4  418.64   29.24
   0   1  -4  417.14   28.56
   0  -1   4  426.20   29.75
   0   1  -4  403.48   28.35
   0  -1   4  398.48   28.48
   0   1  -4  395.78   28.17
   0   1  -4  362.48   28.35
   0   1  -4  391.51   28.27
   0   1  -3  519.41   36.08
   0  -1   3  501.25   36.57
   0   1  -3  500.75   35.90
   0  -1   3  521.39   36.06
   0  -1   3  517.91   36.90
   0   1  -3  505.57   35.96
   0   1  -3  456.18   35.94
   0  -1   3  536.42   35.94
   0   1  -3  557.39   37.14
   0  -1   2 2395.07  167.78
   0   1  -2 2532.97  167.39
   0   1  -2 2581.90  167.27
   0  -1   2 2512.69  167.37
   0  -1   2 2158.51  167.34
   0   1  -2 2047.24  167.35
   0   1  -2 2699.38  168.05
   0   1  -1  154.94   11.85
   0  -1   1  168.04   11.83
   0   1  -1  144.41   11.83
   0   1  -1  156.02   11.79
   0  -1   1  155.39   12.01
   0   1  -1  177.51   11.91
   0   1   0 6722.25  442.77
   0  -1   0 6321.87  442.72
   0   1   0 6375.29  442.76
   0   1   0 6704.57  442.84
   0   1   0 6031.20  442.56
   0  -1   0 6117.87  442.85
   0   1   0 6547.31  442.68
   0  -1   0 6275.28  442.62
   0   1   1  648.41   47.67
   0  -1  -1  678.55   47.44
   0   1   1  708.43   47.83
   0  -1  -2  511.52   38.12
   0   1   2  571.03   38.17
   0  -1  -3  124.90    8.96
   0   1   3  125.56    8.94
   0   1   3  123.69    9.60
   0   1   3  107.20    8.98
   0   1   4 2112.17  130.49
   0   1   4 1950.35  129.76
   0   1   4 1851.54  129.35
   0  -1  -4 1816.39  129.69
   0  -1  -4 1746.41  129.36
   0   1   5 1534.93  111.08
   0   1   5 1902.29  112.93
   0   1   5 1793.18  112.01
   0   1   5 1556.81  111.10
   0  -1  -5 1688.40  111.75
   0  -1  -5 1551.09  111.10
   0   1   6   67.39    6.55
   0   1   6   44.29    3.08
   0   1   6   54.90    5.16
   0  -1  -6   29.08    2.41
   0  -1  -6   41.48    4.08
   0  -1  -7   67.49    6.28
   0   1   7   73.06    7.23
   0   1   7   58.92    5.18
   0   1   7   83.18    8.73
   0   1   8  110.01    9.77
   0  -1  -8  103.38    7.89
   0  -1  -8  124.84    9.09
   0   1   8  109.33   11.35
   0   1   8   89.57    7.73
   0   1   9 1664.96  123.90
   0  -1  -9 1761.59  122.36
   0  -1  -9 1701.73  123.24
   0   1   9 1906.53  125.63
   0   1  10  283.88   24.62
   0  -1 -10  307.77   22.79
   0  -1 -10  349.49   24.08
   0   1  10  325.91   26.89
   0   1  11  267.53   22.94
   0   1  11  293.75   25.27
   0  -1 -11  299.97   20.80
   0  -1 -11  246.72   21.45
   0  -1 -11  300.86   22.11
   0  -1 -12 1412.45  101.42
   0  -1 -12 1336.24  102.59
   0  -1 -12 1563.48  103.26
   0  -1 -12 1601.23  101.91
   0  -1 -12 1368.68  101.69
   0   1  12 1210.17  103.58
   0   1  12 1395.65  103.92
   0  -1 -12 1516.46  101.55
   0  -1 -12 1298.86  101.48
   0  -1 -12 1492.52  101.81
   0   1  12 1354.82  105.81
   0  -1 -12 1492.65  101.61
   0  -1 -12 1514.75  101.59
   0  -1 -12 1384.69  101.72
   0  -1 -12 1510.57  101.63
   0  -1 -12 1475.40  101.57
   0  -1 -13  108.53    9.78
   0  -1 -13  118.54   10.47
   0  -1 -13  128.82   12.10
   0  -1 -13  132.36   10.53
   0   1  13  133.76   13.98
   0   1  13  112.40   12.98
   0  -1 -13  132.26   10.02
   0  -1 -13  137.25   10.58
   0  -1 -13  134.30   10.21
   0  -1 -13  126.88   10.09
   0   1  13  143.56   16.64
   0  -1 -13  113.45   10.04
   0  -1 -13  116.81   10.27
   0  -1 -13  133.33   10.12
   0  -1 -13  130.77   10.12
   0  -1 -14  251.58   18.43
   0  -1 -14  295.55   21.06
   0  -1 -14  265.96   19.10
   0  -1 -14  220.16   18.88
   0   1  14  252.85   22.41
   0   1  14  212.14   25.15
   0  -1 -14  274.30   18.65
   0  -1 -14  252.21   18.73
   0  -1 -14  269.41   19.14
   0   1  14  263.50   25.17
   0  -1 -14  234.27   18.62
   0  -1 -14  241.19   18.61
   0  -1 -14  254.92   18.74
   0  -1 -14  255.94   18.68
   0  -1 -14  257.71   18.60
   0  -1 -14  223.46   18.11
   0  -1 -15    3.76    3.59
   0  -1 -15    1.66    4.49
   0  -1 -15    8.71    6.06
   0  -1 -15   -1.26    4.52
   0   1  15    3.94    8.20
   0   1  15   18.37   12.49
   0  -1 -15    6.38    3.83
   0  -1 -15    8.59    4.17
   0  -1 -15   -2.20    4.29
   0  -1 -15    2.77    4.04
   0  -1 -15    4.99    5.26
   0   1  15    1.02   10.42
   0  -1 -15    5.33    4.06
   0  -1 -15    2.15    2.77
   0  -1 -15    4.99    3.28
   0  -1 -15    5.46    4.17
   0  -1 -16   32.46    5.58
   0  -1 -16   33.13    3.96
   0   1  16    8.31   13.36
   0   1  16   35.03   10.00
   0  -1 -16   40.84    5.38
   0  -1 -16   28.77    6.31
   0   1  16   14.08   11.67
   0  -1 -16   29.73    5.65
   0  -1 -16   31.49    5.29
   0  -1 -16   32.76    5.78
   0  -1 -16   44.44    7.58
   0  -1 -16   33.49    4.90
   0  -1 -17  147.98   11.01
   0  -1 -17  111.14    9.73
   0   1  17  121.24   15.68
   0   1  17   94.42   19.08
   0  -1 -17  126.05   10.80
   0  -1 -17  122.35   10.97
   0  -1 -17  133.99   10.86
   0  -1 -17  127.40   10.51
   0  -1 -17  141.38   11.19
   0  -1 -18   91.84    8.72
   0   1  18   69.38   17.70
   0   1  18   94.38   14.15
   0  -1 -18   83.86    8.67
   0  -1 -18   95.50    9.04
   0  -1 -18   96.99    9.02
   0  -1 -18   91.09    9.25
   0  -1 -18   96.20    8.48
   0  -1 -19  108.32    9.24
   0   1  19   80.89   13.29
   0  -1 -19   90.38    8.99
   0  -1 -19   74.43    9.07
   0  -1 -19   98.94    8.61
   0  -1 -19  110.97    9.41
   0  -1 -19   92.26    8.98
   0  -1 -19   96.92    8.85
   0  -1 -19   94.71    8.21
   0  -1 -20   11.32    3.52
   0  -1 -20   11.50    4.86
   0  -1 -20    3.59    5.07
   0  -1 -20    4.32    4.76
   0  -1 -20    2.43    4.57
   0  -1 -20   10.44    4.28
   0  -1 -20    9.76    4.93
   0  -1 -21    0.30    4.13
   0  -1 -21   -0.53    2.79
   0  -1 -21    5.96    4.56
   0  -1 -21   -2.69    4.09
   0   1  21   -6.90    7.64
   0  -1 -21   -0.13    4.02
   0  -1 -21   -0.53    4.15
   0  -1 -22   -2.74    3.62
   0  -1 -22    2.25    3.30
   0  -1 -22    0.12    3.74
   0   1  22   -3.17    6.45
   0  -1 -22   -1.30    3.36
   0  -1 -22   -0.54    3.47
   0  -1 -23   24.97    3.57
   0  -1 -23   25.19    3.45
   0  -1 -23   27.87    3.66
   0  -1 -23   29.68    3.81
   0  -1 -24    2.16    1.84
   0  -1 -24    1.07    1.46
   0  -1 -24    1.69    1.79
   0   2 -24   36.08    3.67
   0   2 -24   28.95    3.22
   0   2 -23   29.34    4.09
   0   2 -23   24.60    3.50
   0   2 -22    8.05    4.23
   0   2 -22    1.81    2.79
   0  -2  22    8.30    4.08
   0   2 -22   11.44    3.56
   0   2 -22    8.18    2.84
   0   2 -22    5.33    2.84
   0   2 -21    5.56    3.49
   0   2 -21    7.21    5.07
   0   2 -21   -1.03    4.83
   0   2 -21   13.02    3.99
   0   2 -21    9.89    3.43
   0   2 -21    3.45    3.41
   0   2 -20   51.00    6.90
   0   2 -20   40.86    5.53
   0   2 -20   41.37    5.94
   0   2 -20   46.02    6.67
   0   2 -20   46.05    5.46
   0   2 -20   45.63    5.38
   0   2 -19   10.94    5.71
   0   2 -19   17.27    4.61
   0  -2  19   18.33   11.93
   0  -2  19    6.67    8.57
   0   2 -19   14.36    4.91
   0   2 -19   11.43    5.58
   0   2 -19   22.64    5.15
   0   2 -19    6.08    4.22
   0   2 -19   11.86    4.20
   0   2 -18    8.55    4.12
   0   2 -18    8.78    3.79
   0   2 -18    3.14    3.62
   0  -2  18   13.03   10.82
   0  -2  18    2.93    9.02
   0   2 -18    6.46    5.65
   0   2 -18   12.50    5.15
   0  -2  18   -8.99   14.74
   0   2 -18    6.69    5.11
   0   2 -18    7.65    4.09
   0   2 -18    2.02    5.18
   0   2 -17    6.02    4.12
   0   2 -17    5.17    3.82
   0   2 -17    3.27    3.79
   0  -2  17   17.40   10.94
   0  -2  17   11.97    9.19
   0   2 -17    5.87    5.26
   0  -2  17    1.46   14.90
   0   2 -17    1.87    4.92
   0   2 -17    2.18    4.85
   0   2 -17    4.71    3.95
   0   2 -17    7.57    5.17
   0   2 -16   15.51    6.51
   0   2 -16    6.91    3.71
   0   2 -16    4.52    3.96
   0   2 -16    3.70    3.77
   0  -2  16    4.23   10.16
   0  -2  16  -12.56    9.46
   0   2 -16   14.01    5.26
   0   2 -16    2.44    4.54
   0  -2  16   11.18   13.43
   0   2 -16    5.22    4.62
   0   2 -16    0.85    3.69
   0   2 -16    9.41    4.90
   0   2 -15    6.78    6.14
   0   2 -15    5.87    3.94
   0   2 -15    5.00    3.36
   0   2 -15   -5.79    7.66
   0   2 -15    0.29    3.60
   0  -2  15   -1.21    7.54
   0  -2  15    1.00   10.61
   0   2 -15    3.52    4.46
   0  -2  15   10.46   13.64
   0   2 -15    3.65    4.02
   0   2 -15    6.50    4.24
   0   2 -15    6.95    3.47
   0   2 -15    5.47    2.22
   0   2 -15    3.06    4.56
   0   2 -14  532.52   37.04
   0   2 -14  515.39   39.85
   0   2 -14  571.52   37.35
   0   2 -14  531.44   39.91
   0   2 -14  483.60   36.97
   0   2 -14  467.54   37.28
   0  -2  14  477.65   42.80
   0  -2  14  544.72   40.30
   0  -2  14  447.07   44.37
   0  -2  14  478.84   39.63
   0   2 -14  578.15   37.22
   0   2 -14  545.92   37.14
   0   2 -14  560.34   37.00
   0   2 -14  470.80   36.88
   0   2 -14  470.95   36.48
   0   2 -14  581.00   37.35
   0   2 -14  523.50   37.44
   0   2 -13  320.27   25.26
   0   2 -13  362.12   25.63
   0   2 -13  320.48   27.89
   0   2 -13  384.39   28.06
   0   2 -13  321.95   25.59
   0   2 -13  329.43   25.29
   0  -2  13  338.72   30.95
   0  -2  13  369.73   28.43
   0   2 -13  372.95   25.44
   0  -2  13  350.03   33.12
   0  -2  13  361.35   28.34
   0   2 -13  366.01   25.44
   0   2 -13  338.80   25.33
   0   2 -13  347.52   25.22
   0   2 -13  382.76   25.63
   0   2 -13  354.08   25.70
   0   2 -12   62.04    8.23
   0   2 -12   37.47    5.27
   0   2 -12   42.55    4.72
   0  -2  12   43.09   10.53
   0  -2  12   52.15    8.17
   0   2 -12   59.22    4.99
   0  -2  12   62.07    8.93
   0   2 -12   40.62    4.78
   0  -2  12   49.65   13.08
   0   2 -12   51.02    7.69
   0   2 -12   48.13    5.36
   0  -2  11   15.97    9.20
   0  -2  11   17.04    5.87
   0   2 -11    2.82    5.31
   0  -2  11    9.95    6.27
   0  -2  11   16.09   10.71
   0   2 -11   11.26    2.60
   0   2 -11    7.65    3.30
   0   2 -11    5.09    4.92
   0   2 -10  430.75   34.89
   0  -2  10  490.33   35.55
   0  -2  10  483.14   37.87
   0   2 -10  489.58   35.26
   0  -2  10  506.89   36.52
   0  -2  10  472.70   39.26
   0   2 -10  459.94   33.62
   0   2 -10  482.56   33.49
   0   2 -10  446.51   35.52
   0   2  -9    8.37    2.36
   0   2  -9    8.63    4.02
   0  -2   9    8.05    4.67
   0  -2   9   -0.60    8.01
   0   2  -9   11.16    4.64
   0   2  -9   10.30    1.59
   0  -2   9   21.93    9.63
   0  -2   9   10.93    6.58
   0   2  -9   13.96    2.73
   0   2  -9    7.76    2.07
   0   2  -9    3.07    4.15
   0   2  -8  614.68   44.00
   0   2  -8  652.09   44.59
   0  -2   8  733.22   47.63
   0  -2   8  687.08   45.09
   0   2  -8  641.84   44.80
   0   2  -8  572.14   43.66
   0  -2   8  720.52   48.33
   0  -2   8  743.52   46.46
   0   2  -8  680.23   43.64
   0   2  -8  632.28   45.25
   0  -2   8  568.71   43.64
   0   2  -8  576.13   43.48
   0  -2   7  415.05   30.96
   0   2  -7  407.14   28.35
   0  -2   7  456.60   28.93
   0   2  -7  394.86   28.03
   0   2  -7  378.58   27.84
   0   2  -7  391.22   28.51
   0  -2   7  431.35   30.16
   0   2  -7  425.62   27.54
   0   2  -7  347.98   27.38
   0   2  -7  360.03   28.85
   0  -2   7  373.01   27.78
   0   2  -6  208.31   16.86
   0   2  -6  225.99   16.90
   0  -2   6  207.25   18.01
   0   2  -6  235.12   16.27
   0   2  -6  211.82   16.55
   0  -2   6  237.75   16.25
   0   2  -6  209.72   16.30
   0  -2   6  195.09   18.62
   0  -2   6  199.39   16.63
   0  -2   5  692.78   50.84
   0   2  -5  728.70   49.84
   0   2  -5  665.37   49.62
   0   2  -5  714.68   49.64
   0   2  -5  687.51   49.44
   0  -2   5  662.66   51.18
   0  -2   5  714.24   49.80
   0  -2   4  712.78   52.12
   0   2  -4  697.06   51.07
   0  -2   4  724.23   51.10
   0   2  -4  647.20   51.08
   0   2  -4  752.20   50.83
   0  -2   4  763.71   51.13
   0  -2   3   15.00    5.15
   0  -2   3   22.42    5.31
   0   2  -3   10.52    3.07
   0  -2   3   13.25    3.68
   0   2  -3   13.14    3.39
   0  -2   3   10.07    2.88
   0   2  -3   10.51    2.42
   0   2  -2  246.43   18.28
   0  -2   2  291.83   19.24
   0  -2   2  266.69   18.71
   0   2  -2  279.08   18.48
   0   2  -2  234.87   17.97
   0  -2   2  228.90   18.17
   0  -2   2  259.90   19.20
   0  -2   2  233.01   18.14
   0   2  -1   49.77    4.83
   0  -2   1   55.39    5.05
   0   2  -1   50.49    4.34
   0  -2   1   45.51    5.37
   0   2  -1   49.58    4.61
   0   2  -1   42.05    4.48
   0  -2   1   57.37    4.77
   0   2  -1   46.38    4.74
   0  -2   1   57.43    5.56
   0  -2   1   57.10    4.98
   0   2   0  147.91   10.57
   0  -2   0  150.34   10.78
   0  -2   0  132.57   10.01
   0  -2   0  134.33   10.80
   0   2   0  133.01    9.90
   0   2   0   98.40   10.32
   0  -2   0  132.02    9.92
   0  -2   0  143.47   10.75
   0  -2   0  143.10   10.45
   0   2   0  145.71   10.57
   0   2   0  139.62   10.45
   0  -2  -1  614.77   39.83
   0   2   1  579.16   39.92
   0   2   1  562.08   40.12
   0   2   1  513.32   39.34
   0  -2  -1  578.32   40.02
   0   2   1  577.42   40.23
   0  -2  -1  563.40   39.44
   0  -2  -2    5.74    1.89
   0   2   2    7.55    1.43
   0  -2  -2   11.81    3.35
   0   2   2   10.12    3.10
   0  -2  -2    2.98    3.08
   0   2   2    5.07    3.95
   0   2   3 6527.42  464.95
   0   2   3 6702.58  465.39
   0  -2  -3 6789.11  465.40
   0  -2  -3 6540.28  465.51
   0   2   3 6965.00  465.97
   0   2   4 2956.15  210.18
   0   2   4 3044.48  210.15
   0  -2  -4 3024.11  210.15
   0   2   4 2958.51  210.99
   0   2   5   58.08    5.89
   0   2   5   62.02    5.09
   0  -2  -5   65.14    5.37
   0  -2  -5   53.81    5.74
   0   2   5   44.92    6.92
   0   2   5   47.69    4.54
   0   2   6  597.41   37.79
   0   2   6  527.74   36.44
   0  -2  -6  486.24   36.43
   0  -2  -6  522.37   37.12
   0   2   6  482.13   36.42
   0   2   7   18.22    2.60
   0  -2  -7   21.95    4.54
   0  -2  -7   16.54    2.61
   0   2   8  848.69   58.03
   0  -2  -8 1042.49   58.81
   0  -2  -8  751.56   56.93
   0   2   8  948.66   59.77
   0   2   9   12.45    6.37
   0  -2  -9    4.72    2.78
   0   2   9    0.49    3.41
   0  -2  -9    1.97    4.20
   0   2  10   14.36    7.05
   0  -2 -10    8.02    3.25
   0  -2 -10    3.77    4.82
   0   2  10    1.95    8.33
   0  -2 -11   53.68    6.86
   0  -2 -11   30.56    4.91
   0   2  11   34.88   10.85
   0   2  11   35.19    8.72
   0  -2 -11   42.06    4.98
   0  -2 -11   50.35    4.63
   0  -2 -11   39.96    4.99
   0  -2 -12  346.27   27.05
   0  -2 -12  390.05   29.25
   0  -2 -12  375.37   27.53
   0   2  12  367.20   32.92
   0  -2 -12  389.05   27.22
   0  -2 -12  325.15   27.19
   0   2  12  366.20   31.42
   0  -2 -12  403.97   27.59
   0  -2 -12  410.69   27.39
   0  -2 -12  366.50   27.23
   0  -2 -12  409.78   27.34
   0  -2 -12  385.76   27.58
   0  -2 -12  372.35   27.51
   0  -2 -12  374.88   27.14
   0  -2 -12  386.94   27.27
   0  -2 -13   12.83    3.28
   0  -2 -13    5.89    5.66
   0  -2 -13   10.28    4.38
   0   2  13    1.91   10.78
   0   2  13    5.20    7.59
   0  -2 -13   11.11    3.56
   0  -2 -13   11.18    2.73
   0  -2 -13   15.43    4.52
   0  -2 -13   13.93    3.68
   0  -2 -13   13.04    3.75
   0   2  13   18.25    8.46
   0  -2 -13    3.35    3.56
   0  -2 -13   10.82    3.73
   0  -2 -13    4.94    3.31
   0  -2 -13   12.33    4.17
   0  -2 -14  180.26   14.50
   0  -2 -14  165.32   12.04
   0  -2 -14  128.37   11.27
   0  -2 -14  140.99   12.13
   0   2  14  147.42   15.91
   0   2  14  140.66   19.40
   0  -2 -14  156.37   11.59
   0  -2 -14  153.52   12.20
   0  -2 -14  150.06   11.80
   0  -2 -14  146.36   11.63
   0   2  14  124.16   16.40
   0  -2 -14  126.51   10.87
   0  -2 -14  150.97   11.75
   0  -2 -14  122.28   11.88
   0  -2 -14  143.01   11.44
   0  -2 -14  158.14   11.73
   0  -2 -15   -1.54    4.29
   0  -2 -15    7.08    4.22
   0   2  15   -1.17   12.84
   0   2  15   11.96    8.92
   0  -2 -15    1.63    4.02
   0  -2 -15    6.29    5.44
   0  -2 -15    2.07    4.25
   0  -2 -15    8.56    4.57
   0  -2 -15    3.76    4.40
   0  -2 -15    3.10    3.62
   0  -2 -15    2.09    4.85
   0  -2 -15   11.06    6.49
   0  -2 -16   44.06    5.96
   0  -2 -16   44.62    6.12
   0   2  16   48.26   15.43
   0   2  16   61.31   11.71
   0  -2 -16   49.21    5.93
   0  -2 -16   42.45    6.11
   0  -2 -16   38.55    6.24
   0  -2 -16   44.08    7.26
   0  -2 -16   58.79    6.37
   0  -2 -16   49.87    8.45
   0  -2 -16   35.58    6.21
   0  -2 -16   43.87    5.58
   0  -2 -17  106.42    9.52
   0   2  17   63.07   17.61
   0   2  17   89.06   14.40
   0  -2 -17  122.10    9.66
   0  -2 -17   99.93    9.95
   0  -2 -17   94.67   10.54
   0  -2 -17   94.67    9.81
   0  -2 -17  110.17    9.97
   0  -2 -17  128.80   10.16
   0  -2 -17  109.69    9.39
   0  -2 -18   -2.49    4.45
   0   2  18   12.20    9.28
   0   2  18   17.89   14.07
   0  -2 -18    3.06    5.04
   0  -2 -18    0.34    5.28
   0  -2 -18    1.95    5.33
   0  -2 -18    9.13    4.25
   0  -2 -18   -1.75    5.25
   0  -2 -18    3.04    3.19
   0  -2 -18    2.81    4.39
   0  -2 -19   99.30    8.40
   0  -2 -19  105.47    9.18
   0  -2 -19   94.56    8.62
   0  -2 -19   87.58    7.60
   0  -2 -19   96.84    8.93
   0  -2 -19   85.36    8.89
   0  -2 -19  107.08    9.19
   0  -2 -19  103.95    8.74
   0  -2 -20   19.27    5.30
   0  -2 -20   28.21    4.53
   0  -2 -20   30.43    4.66
   0  -2 -20   11.72    4.86
   0  -2 -20   13.49    4.89
   0   2  20    2.82    7.49
   0  -2 -20   21.36    5.07
   0  -2 -20   26.93    4.65
   0  -2 -21   13.36    4.41
   0  -2 -21   12.70    4.22
   0  -2 -21   20.75    4.37
   0   2  21    6.04    6.43
   0  -2 -21   14.61    4.27
   0  -2 -21   16.25    3.92
   0  -2 -22    8.92    3.51
   0  -2 -22    4.92    3.21
   0  -2 -22    0.93    3.43
   0   2  22    9.25    5.19
   0  -2 -22    3.55    3.32
   0  -2 -22    4.91    3.01
   0  -2 -23    4.93    2.29
   0  -2 -23    7.94    2.25
   0  -2 -23    5.70    2.64
   0  -2 -23    7.53    2.52
   0  -2 -23   14.79    2.85
   0  -2 -24    1.48    1.58
   0   3 -24   -0.46    1.94
   0   3 -24    0.59    2.09
   0   3 -23   25.58    3.38
   0   3 -23   21.47    2.88
   0   3 -23   25.07    3.74
   0  -3  22    3.57    3.73
   0   3 -22    2.48    3.04
   0   3 -22    3.47    3.87
   0   3 -21    1.74    3.74
   0   3 -21    1.71    4.59
   0  -3  21    6.72    4.46
   0   3 -20  199.82   14.41
   0   3 -20  169.86   13.40
   0   3 -20  167.52   13.81
   0   3 -20  174.95   14.24
   0   3 -19   26.98    6.05
   0  -3  19   12.73   10.71
   0  -3  19   32.95    9.63
   0  -3  19   11.55   11.33
   0   3 -19   24.83    6.00
   0  -3  19    3.07   14.37
   0   3 -19   26.28    4.41
   0   3 -19   25.54    4.59
   0   3 -19   27.01    4.01
   0   3 -18    5.03    5.49
   0  -3  18   -1.20   11.40
   0  -3  18    8.61    8.67
   0   3 -18    1.09    5.51
   0  -3  18  -18.69   14.52
   0   3 -18    7.68    5.38
   0   3 -18    2.06    3.88
   0   3 -18    6.09    4.31
   0   3 -18    7.77    3.42
   0   3 -17   16.52    5.79
   0  -3  17   10.80   12.21
   0  -3  17   16.77    9.37
   0   3 -17   26.34    5.90
   0   3 -17   30.54    5.85
   0  -3  17   36.72   16.48
   0   3 -17   31.09    4.57
   0   3 -17   17.11    3.06
   0   3 -17   26.66    5.01
   0   3 -17   23.51    4.04
   0   3 -16   41.89    5.85
   0   3 -16   40.66    4.60
   0   3 -16   36.28    9.72
   0   3 -16   32.90    6.63
   0   3 -16   27.00    4.62
   0  -3  16   47.18   10.14
   0  -3  16   45.64   13.24
   0   3 -16   48.92    6.16
   0   3 -16   42.51    6.00
   0   3 -16   39.57    5.90
   0   3 -16   32.61    3.98
   0   3 -16   49.06    5.01
   0   3 -16   35.53    6.37
   0   3 -15   17.77    3.39
   0   3 -15   13.00    4.54
   0   3 -15   11.31    6.96
   0   3 -15   15.18    8.12
   0   3 -15    9.39    3.53
   0   3 -15    7.64    5.42
   0  -3  15   23.55   12.21
   0  -3  15   15.49    8.49
   0   3 -15    5.91    4.82
   0   3 -15   14.43    4.73
   0  -3  15    8.54    7.38
   0   3 -15   21.79    4.84
   0  -3  15   20.75   15.31
   0   3 -15   18.22    2.84
   0   3 -15    7.81    3.49
   0   3 -15   16.72    3.75
   0   3 -15   15.48    5.05
   0   3 -14  142.71   11.57
   0   3 -14  129.47   14.47
   0   3 -14  154.73   14.90
   0   3 -14  143.00   11.71
   0   3 -14  133.53   10.85
   0  -3  14  126.41   18.28
   0  -3  14  152.89   15.10
   0   3 -14  121.40   10.72
   0  -3  14  142.37   21.23
   0   3 -14  146.61   11.41
   0   3 -14  149.42   11.36
   0  -3  14  139.55   15.11
   0   3 -14  116.63   10.91
   0   3 -14  161.96   10.96
   0   3 -14  131.91   10.41
   0   3 -14  140.21   11.73
   0   3 -14  150.22   11.51
   0   3 -13    7.33    6.28
   0   3 -13    6.26    3.81
   0   3 -13    9.55    7.13
   0   3 -13   11.49    4.54
   0   3 -13   11.58    2.97
   0  -3  13   23.47   11.43
   0  -3  13    9.29    7.34
   0   3 -13    6.26    2.99
   0   3 -13    9.73    3.02
   0   3 -13   11.99    3.71
   0  -3  13   18.43    8.61
   0  -3  13   17.66   13.49
   0   3 -13   14.52    3.97
   0   3 -13    7.75    2.96
   0   3 -13    7.49    2.44
   0   3 -13    7.69    2.88
   0   3 -13    8.96    4.13
   0  -3  12   -5.43   10.01
   0  -3  12    0.93    6.39
   0   3 -12    0.83    2.56
   0   3 -12    5.86    3.74
   0  -3  12    9.21    7.66
   0   3 -12    5.90    3.34
   0   3 -12    1.71    2.89
   0  -3  12    7.47   12.13
   0   3 -12    3.09    3.04
   0   3 -12    5.24    5.75
   0   3 -12    7.73    3.43
   0   3 -12   -3.02    6.32
   0  -3  11   22.38   10.64
   0  -3  11   19.56    6.56
   0   3 -11   18.14    4.94
   0   3 -11   19.08    3.98
   0   3 -11   18.89    2.88
   0  -3  11    9.93    7.96
   0   3 -11   19.18    6.19
   0   3 -11   17.13    3.17
   0   3 -11   16.68    6.25
   0   3 -10 1497.91  120.88
   0   3 -10 1630.18  121.76
   0  -3  10 1924.30  122.71
   0  -3  10 1774.04  125.44
   0   3 -10 1854.47  120.67
   0   3 -10 1752.05  120.43
   0  -3  10 1906.44  124.11
   0   3 -10 1851.07  123.00
   0   3 -10 1787.55  120.53
   0   3 -10 1947.60  122.53
   0   3 -10 1479.92  120.67
   0  -3   9  290.90   24.70
   0  -3   9  294.99   21.17
   0   3  -9  275.88   20.35
   0   3  -9  257.66   19.79
   0   3  -9  265.27   18.90
   0   3  -9  301.65   19.25
   0  -3   9  273.69   22.91
   0   3  -9  260.32   21.22
   0   3  -9  246.85   18.98
   0  -3   9  240.32   19.46
   0   3  -9  274.10   20.87
   0   3  -9  238.55   19.54
   0   3  -8  495.77   36.41
   0  -3   8  544.26   40.01
   0  -3   8  529.73   37.15
   0   3  -8  527.29   35.54
   0   3  -8  551.84   37.52
   0   3  -8  545.67   37.38
   0  -3   8  535.48   38.97
   0  -3   8  480.90   36.15
   0   3  -8  455.07   35.35
   0   3  -8  494.78   37.50
   0   3  -8  493.74   36.25
   0   3  -8  519.42   36.98
   0  -3   7 4951.15  371.49
   0   3  -7 5308.91  369.78
   0  -3   7 5465.65  369.63
   0   3  -7 5161.93  369.06
   0   3  -7 5111.46  368.34
   0  -3   7 5278.33  371.92
   0   3  -7 5383.46  369.69
   0  -3   7 5494.05  371.01
   0  -3   7 5457.80  369.26
   0   3  -7 5490.36  369.32
   0  -3   6 1569.40  111.81
   0   3  -6 1537.74  111.32
   0   3  -6 1586.51  112.03
   0   3  -6 1526.69  110.70
   0  -3   6 1687.49  114.08
   0   3  -6 1617.26  111.90
   0  -3   6 1705.34  113.32
   0  -3   6 1659.69  111.84
   0   3  -6 1632.53  111.81
   0   3  -5   26.75    4.86
   0  -3   5   40.14    7.69
   0  -3   5   30.40    7.07
   0  -3   5   34.88    4.59
   0   3  -5   34.07    4.66
   0   3  -5   25.41    4.36
   0  -3   5   26.43    4.71
   0   3  -5   19.73    3.49
   0  -3   4 1223.41   82.40
   0  -3   4 1167.33   82.12
   0   3  -4 1045.98   80.84
   0  -3   4 1249.14   81.24
   0   3  -4 1078.59   81.14
   0   3  -4 1202.71   81.24
   0  -3   4 1103.51   82.30
   0   3  -4 1126.41   80.52
   0  -3   4 1148.74   80.89
   0  -3   3  703.33   46.86
   0   3  -3  629.04   45.77
   0  -3   3  673.60   46.19
   0   3  -3  584.20   46.03
   0   3  -3  662.88   45.91
   0  -3   3  571.07   45.66
   0   3  -3  642.70   45.41
   0  -3   3  670.10   45.76
   0  -3   3  637.70   46.90
   0  -3   2 7558.36  497.40
   0   3  -2 6974.84  496.85
   0  -3   2 7429.44  497.27
   0   3  -2 7095.55  496.86
   0   3  -2 6865.40  496.64
   0  -3   2 7284.96  497.65
   0  -3   2 7142.70  496.79
   0  -3   2 7132.72  496.97
   0   3  -2 6968.43  496.91
   0   3  -2 7020.22  496.56
   0   3  -1 3024.80  220.07
   0  -3   1 3185.81  220.03
   0  -3   1 3588.95  220.80
   0  -3   1 3561.72  220.69
   0  -3   1 3176.34  219.82
   0  -3   1 2977.02  219.93
   0  -3   1 3399.76  220.60
   0  -3   1 3032.84  220.19
   0   3  -1 3046.42  220.11
   0   3  -1 2863.61  219.86
   0  -3   0 1071.24   67.76
   0  -3   0  841.30   66.62
   0   3   0  986.08   67.40
   0   3   0  975.24   66.80
   0  -3   0  965.93   66.68
   0  -3   0  895.89   67.40
   0   3   0  926.42   67.34
   0   3   0  941.53   67.36
   0  -3   0 1061.04   67.45
   0  -3  -1  281.27   19.59
   0   3   1  278.64   19.64
   0   3   1  266.17   18.64
   0   3   1  263.44   19.96
   0  -3  -1  226.63   19.47
   0   3   1  259.15   19.56
   0  -3  -1  246.28   18.81
   0   3   1  243.91   19.76
   0   3   2   45.46    5.71
   0  -3  -2   45.49    4.79
   0   3   2   48.44    5.78
   0  -3  -2   51.04    5.98
   0   3   2   46.36    3.95
   0  -3  -2   37.29    5.20
   0   3   2   52.21    6.46
   0  -3  -2   49.30    5.71
   0  -3  -3  154.06   12.02
   0   3   3  180.74   13.40
   0  -3  -3  166.36   13.29
   0  -3  -3  179.07   13.42
   0   3   3  182.36   14.16
   0   3   3  156.80   11.87
   0  -3  -4  815.21   51.03
   0   3   4  783.42   50.97
   0   3   4  636.64   49.81
   0  -3  -4  733.66   51.14
   0   3   4  769.23   52.07
   0   3   5  281.00   23.50
   0   3   5  395.57   24.49
   0  -3  -5  375.98   24.81
   0   3   5  324.20   26.17
   0   3   6 1217.36   81.31
   0  -3  -6 1135.83   78.29
   0   3   6 1015.92   78.81
   0  -3  -6 1119.46   79.57
   0  -3  -6 1107.38   79.17
   0   3   6 1150.11   79.03
   0   3   7  373.69   32.15
   0  -3  -7  389.06   28.89
   0   3   7  340.82   29.72
   0   3   7  461.33   29.60
   0  -3  -7  485.54   30.65
   0  -3  -7  399.35   29.52
   0   3   8   26.64    6.03
   0   3   8   30.86    8.55
   0   3   8   31.52    3.91
   0  -3  -8   38.67    5.94
   0  -3  -8   33.82    4.03
   0  -3  -9    2.41    5.17
   0   3   9   10.12    8.65
   0   3   9    0.38    5.14
   0   3  10   61.97   12.29
   0   3  10   63.65    8.66
   0  -3 -10   60.38    6.24
   0  -3 -10   71.87    8.35
   0  -3 -11  114.12   10.08
   0  -3 -11  120.27    9.67
   0   3  11   84.66   15.79
   0  -3 -11  119.42    9.51
   0  -3 -11  112.40    9.83
   0  -3 -11  114.18    9.90
   0  -3 -11  114.70    9.73
   0  -3 -11  113.08    9.85
   0  -3 -11  125.02   12.04
   0  -3 -11  124.60    9.42
   0  -3 -11  135.99    9.96
   0  -3 -12   39.27    4.64
   0  -3 -12   48.13    5.18
   0   3  12   32.95   12.72
   0  -3 -12   34.50    5.33
   0  -3 -12   43.45    4.72
   0  -3 -12   41.30    4.86
   0  -3 -12   55.97    5.47
   0  -3 -12   42.04    4.50
   0  -3 -12   57.94    5.90
   0  -3 -12   43.20    5.37
   0  -3 -12   49.94    5.33
   0  -3 -12   36.90    4.61
   0  -3 -12   47.49    5.56
   0  -3 -12   42.26    7.80
   0  -3 -13  116.50    9.81
   0  -3 -13  121.25   10.18
   0   3  13  103.48   18.16
   0  -3 -13  119.79    9.92
   0  -3 -13  107.62    9.98
   0  -3 -13  115.90   10.26
   0  -3 -13  120.28   10.53
   0  -3 -13  123.79   10.20
   0  -3 -13  117.23    9.80
   0  -3 -13  161.19   10.61
   0  -3 -13  134.27   13.14
   0  -3 -14  125.17   10.03
   0  -3 -14  126.32   10.44
   0   3  14   86.49   17.95
   0   3  14  135.17   15.47
   0  -3 -14  119.01   10.23
   0  -3 -14  116.59   10.35
   0  -3 -14  128.42   11.05
   0  -3 -14  124.26   10.70
   0  -3 -14  119.71   10.48
   0  -3 -14  136.75   13.38
   0  -3 -14  117.10   10.06
   0  -3 -14  130.15   10.75
   0  -3 -15   17.42    4.19
   0  -3 -15   19.42    5.10
   0   3  15   23.04   15.00
   0   3  15   20.37    9.64
   0  -3 -15   19.76    4.62
   0  -3 -15   26.62    5.80
   0  -3 -15   17.27    5.30
   0  -3 -15   19.45    4.87
   0  -3 -15   27.92    5.39
   0  -3 -15   23.12    4.44
   0  -3 -15   12.71    7.21
   0  -3 -16   28.51    4.92
   0  -3 -16   20.70    5.45
   0   3  16   35.11   10.79
   0   3  16   25.74   14.81
   0  -3 -16   21.54    5.06
   0  -3 -16   27.91    5.74
   0  -3 -16   30.73    5.45
   0  -3 -16   27.71    6.73
   0  -3 -16   33.69    5.87
   0  -3 -16   24.69    7.69
   0  -3 -16   25.67    4.86
   0  -3 -17  259.10   21.56
   0  -3 -17  282.77   18.71
   0   3  17  125.26   25.77
   0   3  17  218.58   23.66
   0  -3 -17  286.14   18.92
   0  -3 -17  241.50   19.52
   0  -3 -17  241.98   19.08
   0  -3 -17  231.66   18.92
   0  -3 -17  270.41   19.24
   0  -3 -17  265.01   18.65
   0  -3 -17  265.31   19.00
   0  -3 -18    4.04    4.17
   0   3  18    4.90    7.44
   0   3  18   -8.34   13.47
   0   3  18   -6.57    9.29
   0  -3 -18   -3.59    5.20
   0  -3 -18   -0.82    4.76
   0  -3 -18    2.63    4.10
   0  -3 -18    3.15    5.32
   0  -3 -18    4.67    4.44
   0  -3 -19    9.15    4.07
   0  -3 -19    6.94    4.22
   0   3  19    0.76    6.74
   0  -3 -19    7.01    4.76
   0  -3 -19    3.45    4.86
   0  -3 -19    7.01    5.20
   0  -3 -19    6.20    4.01
   0  -3 -20   -3.76    3.63
   0  -3 -20    1.22    3.82
   0  -3 -20    6.41    4.35
   0  -3 -20    2.82    4.26
   0   3  20    0.33    5.31
   0  -3 -20    9.25    4.45
   0  -3 -20    1.97    3.42
   0  -3 -21    3.42    2.78
   0  -3 -21   -3.39    3.92
   0  -3 -21    3.49    3.79
   0  -3 -21   -2.77    3.13
   0  -3 -21    7.46    3.55
   0  -3 -21   10.91    3.66
   0  -3 -22    5.82    1.78
   0  -3 -22   -0.09    3.00
   0  -3 -22    0.10    3.05
   0  -3 -22   -0.33    2.71
   0  -3 -22   -2.03    2.77
   0  -3 -23   24.18    2.92
   0  -3 -23   23.50    2.69
   0  -3 -23   21.03    2.51
   0  -3 -23   29.61    3.13
   0   4 -24    3.14    1.65
   0   4 -23    7.01    2.36
   0   4 -23    7.53    2.71
   0   4 -22   29.98    4.17
   0   4 -22   32.87    4.32
   0   4 -22   25.48    3.95
   0   4 -21   29.53    3.58
   0   4 -21   38.24    4.95
   0   4 -21   33.66    4.74
   0   4 -21   32.89    4.98
   0  -4  21   28.23    5.19
   0   4 -20  157.31   12.63
   0   4 -20  145.84   12.38
   0   4 -20  165.77   12.82
   0   4 -20  153.48   12.65
   0  -4  20  163.62   12.91
   0   4 -19    9.98    4.92
   0  -4  19    5.97    5.28
   0   4 -19    9.99    5.23
   0   4 -19    5.43    4.40
   0  -4  18   32.99   15.64
   0   4 -18   31.16    6.07
   0   4 -18   25.61    5.27
   0  -4  18   30.54   13.48
   0  -4  18   15.32    8.82
   0   4 -18   36.39    5.58
   0   4 -17   76.59    7.77
   0   4 -17   76.06   11.37
   0   4 -17   66.79    8.42
   0  -4  17   64.34   11.37
   0  -4  17   47.61   15.44
   0   4 -17   71.79    7.27
   0  -4  17   51.65   18.21
   0   4 -17   70.96    7.90
   0   4 -17   65.81    5.84
   0   4 -17   65.83    7.76
   0   4 -17   50.85    8.19
   0   4 -16  246.60   16.45
   0   4 -16  210.70   19.94
   0   4 -16  199.61   16.53
   0  -4  16  217.08   20.18
   0  -4  16  164.69   23.70
   0   4 -16  196.65   15.35
   0   4 -16  185.57   15.38
   0  -4  16  166.88   20.09
   0   4 -16  236.14   16.27
   0  -4  16  179.10   26.06
   0   4 -16  186.73   14.95
   0   4 -16  230.73   16.18
   0   4 -15  144.19   12.55
   0   4 -15  172.20   12.25
   0   4 -15  162.52   15.91
   0   4 -15  155.92   12.75
   0  -4  15  120.10   19.87
   0  -4  15  160.36   15.98
   0   4 -15  134.62   11.72
   0   4 -15  141.14   11.70
   0  -4  15  128.01   16.70
   0   4 -15  164.56   12.45
   0   4 -15  139.14   11.25
   0   4 -15  153.63   12.30
   0   4 -14   19.17    8.47
   0   4 -14    5.01    5.21
   0  -4  14   13.93   12.41
   0  -4  14    8.33    8.04
   0   4 -14    6.29    3.43
   0   4 -14    4.86    3.95
   0   4 -14    6.23    3.44
   0  -4  14   13.14    9.73
   0   4 -14   11.62    4.45
   0   4 -14    6.55    2.79
   0   4 -14    4.84    3.50
   0   4 -14   18.43    7.69
   0   4 -14    4.14    3.99
   0   4 -14    7.49    4.36
   0   4 -13   10.96    7.57
   0   4 -13    3.36    4.74
   0  -4  13    7.69    7.38
   0  -4  13   -1.09   10.74
   0   4 -13    9.77    3.52
   0   4 -13   11.48    3.44
   0   4 -13   10.06    4.13
   0  -4  13    4.52    9.38
   0   4 -13   12.32    3.52
   0   4 -13    8.37    3.75
   0   4 -13    6.23    4.12
   0   4 -13   16.79    7.31
   0   4 -12  412.65   28.47
   0   4 -12  408.76   28.00
   0   4 -12  397.80   31.34
   0   4 -12  432.09   31.02
   0   4 -12  408.72   28.28
   0   4 -12  357.37   27.64
   0  -4  12  427.15   31.13
   0  -4  12  397.02   35.18
   0   4 -12  358.83   29.38
   0   4 -12  380.79   28.04
   0   4 -12  357.35   27.95
   0   4 -12  409.43   28.09
   0  -4  12  385.98   32.78
   0   4 -12  348.85   28.01
   0   4 -12  420.50   28.40
   0   4 -11  624.19   44.57
   0   4 -11  640.03   44.23
   0   4 -11  694.89   47.52
   0   4 -11  647.92   46.68
   0   4 -11  642.03   44.42
   0   4 -11  574.33   43.94
   0  -4  11  675.41   46.91
   0   4 -11  566.30   45.42
   0  -4  11  614.63   50.03
   0   4 -11  606.90   44.32
   0  -4  11  660.42   51.47
   0   4 -11  673.31   44.33
   0  -4  11  666.68   48.79
   0   4 -11  570.84   44.29
   0   4 -11  664.33   44.57
   0   4 -10  536.78   39.17
   0   4 -10  575.65   39.60
   0  -4  10  626.75   44.20
   0  -4  10  553.12   45.67
   0  -4  10  579.48   45.34
   0  -4  10  602.70   41.94
   0   4 -10  505.50   40.51
   0   4 -10  459.53   40.17
   0   4 -10  616.63   42.46
   0   4 -10  582.62   39.39
   0  -4  10  554.01   40.27
   0   4 -10  576.79   40.42
   0   4  -9  109.94    7.84
   0   4  -9  102.77    7.15
   0   4  -9  111.89   10.98
   0  -4   9  110.61   13.32
   0   4  -9   94.12   10.82
   0  -4   9   99.15   14.35
   0   4  -9   97.40    8.74
   0  -4   9  124.15   10.69
   0  -4   9   70.29    8.42
   0   4  -9   73.26    7.21
   0   4  -9   65.71    8.44
   0   4  -8  126.07    9.12
   0  -4   8  117.51   14.01
   0  -4   8  128.90   15.17
   0   4  -8  120.95   11.82
   0  -4   8  123.69   11.18
   0   4  -8  110.18    9.97
   0   4  -8  119.42   11.64
   0  -4   8  119.57   10.54
   0  -4   8  105.52    8.55
   0   4  -8  110.29   10.44
   0   4  -7  740.98   50.74
   0   4  -7  786.41   52.66
   0  -4   7  771.75   54.46
   0  -4   7  755.94   55.12
   0   4  -7  740.26   52.69
   0  -4   7  792.29   52.45
   0   4  -7  718.93   51.53
   0   4  -7  729.59   52.81
   0  -4   7  735.17   52.23
   0  -4   7  666.30   50.50
   0   4  -7  699.04   52.15
   0   4  -6  864.37   62.86
   0  -4   6 1029.05   66.52
   0  -4   6  996.81   66.87
   0   4  -6  898.49   64.41
   0  -4   6  881.47   64.51
   0   4  -6  885.83   63.60
   0  -4   6  977.57   64.44
   0  -4   6  969.29   66.90
   0  -4   6  963.69   64.73
   0   4  -6  923.90   64.71
   0   4  -6  880.08   64.42
   0  -4   6  867.01   62.76
   0   4  -6  841.28   63.98
   0   4  -5  414.59   31.49
   0   4  -5  465.73   33.16
   0  -4   5  495.78   35.10
   0  -4   5  470.46   33.00
   0   4  -5  445.84   32.29
   0  -4   5  425.72   34.98
   0  -4   5  428.01   33.11
   0   4  -5  474.69   33.35
   0   4  -5  441.97   33.30
   0  -4   5  451.15   31.50
   0   4  -4   11.45    2.45
   0   4  -4   11.75    5.01
   0  -4   4   24.19    6.07
   0   4  -4   10.41    3.32
   0  -4   4   10.68    4.41
   0  -4   4   14.07    4.12
   0  -4   4   11.73    6.83
   0   4  -4   10.81    4.15
   0   4  -4    3.48    4.64
   0  -4   4    5.34    4.93
   0  -4   4    8.58    2.48
   0   4  -3   21.34    2.89
   0  -4   3   23.31    5.70
   0  -4   3   27.28    6.82
   0   4  -3   28.78    5.27
   0  -4   3   22.61    6.39
   0   4  -3   24.52    3.85
   0  -4   3   24.56    4.75
   0  -4   3   21.23    5.19
   0   4  -3   25.67    4.60
   0   4  -3   30.29    5.40
   0  -4   3   32.72    5.82
   0  -4   3   26.49    3.18
   0   4  -2   58.15    4.94
   0   4  -2   59.70    5.99
   0   4  -2   64.54    6.90
   0  -4   2   71.55    7.81
   0  -4   2   55.57    6.36
   0  -4   2   59.08    6.93
   0   4  -2   52.41    5.79
   0  -4   2   66.35    7.65
   0  -4   2   44.85    6.42
   0  -4   2   51.15    5.79
   0  -4   2   68.99    8.51
   0  -4   2   58.15    6.89
   0   4  -2   64.61    7.08
   0  -4   1  521.29   38.25
   0   4  -1  498.22   38.12
   0  -4   1  542.11   38.49
   0   4  -1  510.23   37.74
   0   4  -1  522.90   38.52
   0  -4   1  622.17   38.96
   0  -4   1  533.08   37.22
   0  -4   1  507.50   38.15
   0  -4   1  586.11   38.91
   0  -4   1  438.71   37.45
   0   4  -1  539.79   38.18
   0  -4   0   37.78    5.74
   0  -4   0   34.61    4.80
   0   4   0   32.18    4.82
   0   4   0   29.28    5.59
   0  -4   0   27.96    3.14
   0   4   0   39.14    5.71
   0  -4   0   34.73    5.86
   0  -4   0   24.83    2.77
   0   4   0   35.49    5.57
   0   4   1   61.99    7.39
   0   4   1   53.62    5.49
   0   4   1   78.23    7.51
   0   4   1   71.09    7.40
   0  -4  -1   63.38    5.87
   0  -4  -1   65.88    7.30
   0   4   1   72.07    7.62
   0  -4  -1   62.84    7.00
   0   4   2  575.28   40.51
   0   4   2  529.84   40.61
   0  -4  -2  546.05   40.19
   0  -4  -2  665.65   40.88
   0   4   2  523.86   38.96
   0  -4  -2  563.41   38.84
   0   4   2  569.13   40.53
   0  -4  -2  485.05   39.96
   0  -4  -2  531.99   39.67
   0   4   2  553.36   40.39
   0  -4  -3  981.57   64.15
   0   4   3  873.42   63.87
   0  -4  -3  898.29   62.30
   0   4   3  838.36   62.34
   0  -4  -3  980.03   64.02
   0   4   3  971.27   64.70
   0  -4  -3  797.92   62.68
   0   4   3 1002.10   64.14
   0  -4  -4 3644.26  287.86
   0   4   4 3775.22  288.74
   0   4   4 4520.06  288.15
   0   4   4 4050.02  286.54
   0  -4  -4 4237.41  286.52
   0   4   5 1089.70   74.61
   0  -4  -5 1160.88   73.35
   0   4   5  958.16   71.26
   0   4   5 1123.73   72.91
   0  -4  -5 1012.16   71.28
   0   4   6   26.93    8.57
   0  -4  -6   20.69    5.15
   0  -4  -6   24.06    6.07
   0  -4  -6   15.82    2.61
   0   4   6   19.70    4.62
   0   4   7  557.93   41.55
   0  -4  -7  565.09   39.49
   0  -4  -7  550.29   38.79
   0   4   7  586.86   38.69
   0  -4  -7  500.60   37.10
   0   4   8  108.03   14.96
   0   4   8  119.08   10.41
   0  -4  -8  117.13   10.60
   0  -4  -8  140.97   12.23
   0   4   9  125.23   16.59
   0  -4  -9  146.71   11.09
   0  -4  -9  150.22   11.34
   0  -4  -9  130.26   11.26
   0  -4  -9  157.42   11.60
   0  -4  -9  155.94   13.93
   0  -4  -9  139.19   11.81
   0  -4 -10  150.34   11.85
   0  -4 -10  160.32   14.83
   0  -4 -10  141.46   11.95
   0   4  10  194.57   19.07
   0  -4 -10  139.32   12.17
   0  -4 -10  140.46   11.64
   0  -4 -10  158.10   12.01
   0  -4 -10  169.66   12.19
   0  -4 -10  155.55   11.96
   0  -4 -10  158.43   12.34
   0  -4 -11  215.71   16.41
   0  -4 -11  215.17   16.12
   0  -4 -11  207.71   15.63
   0   4  11  214.37   23.46
   0  -4 -11  200.13   16.25
   0  -4 -11  224.25   15.96
   0  -4 -11  200.33   15.73
   0  -4 -11  212.73   16.26
   0  -4 -11  228.74   16.27
   0  -4 -11  222.96   16.23
   0  -4 -11  202.28   15.36
   0  -4 -11  194.46   15.78
   0  -4 -11  244.35   16.23
   0  -4 -11  232.03   19.01
   0  -4 -12    4.09    4.57
   0  -4 -12    9.78    3.01
   0  -4 -12    2.95    3.79
   0   4  12    1.12   11.47
   0  -4 -12   11.86    3.68
   0  -4 -12    4.03    3.16
   0  -4 -12    5.91    4.14
   0  -4 -12    8.88    4.49
   0  -4 -12    9.87    4.38
   0  -4 -12   11.26    4.17
   0  -4 -12    7.70    2.34
   0  -4 -12   15.98    4.01
   0  -4 -12   17.00    7.53
   0  -4 -12    9.52    3.43
   0   4  13    0.67    5.89
   0   4  13    2.43   12.25
   0  -4 -13    2.08    3.27
   0  -4 -13    6.11    3.93
   0  -4 -13    6.96    4.81
   0  -4 -13    4.67    4.83
   0  -4 -13    7.05    7.14
   0  -4 -13    5.11    4.12
   0  -4 -13    5.14    3.67
   0  -4 -13    5.47    3.22
   0  -4 -13    6.30    4.22
   0  -4 -13    1.97    5.09
   0   4  14   14.33    6.73
   0   4  14   16.95   14.72
   0  -4 -14   21.82    4.52
   0  -4 -14   22.63    5.48
   0  -4 -14   14.80    5.56
   0  -4 -14   14.69    4.72
   0  -4 -14   17.52    7.80
   0  -4 -14   21.16    4.40
   0  -4 -14   23.15    5.11
   0  -4 -14   19.38    5.87
   0  -4 -14   16.00    5.22
   0  -4 -14   17.62    3.94
   0   4  15   17.65    7.68
   0   4  15   56.27   16.73
   0   4  15   44.74   11.28
   0  -4 -15   51.40    6.24
   0  -4 -15   48.30    7.01
   0  -4 -15   47.48    6.28
   0  -4 -15   50.18    7.19
   0  -4 -15   54.80    5.62
   0  -4 -15   49.84    6.66
   0  -4 -15   56.34    6.75
   0  -4 -15   50.87    5.86
   0  -4 -15   60.98    9.67
   0  -4 -16   -3.51    4.83
   0  -4 -16    0.57    7.03
   0  -4 -16    1.03    4.08
   0   4  16    1.14    6.33
   0   4  16   -5.62   14.12
   0   4  16   -5.75    9.53
   0  -4 -16   -0.63    4.51
   0  -4 -16   -2.36    4.84
   0  -4 -16    3.29    5.79
   0  -4 -16    3.84    5.61
   0  -4 -16   -1.65    5.47
   0  -4 -16    0.91    3.67
   0  -4 -16    3.54    4.95
   0  -4 -17   52.89    8.56
   0  -4 -17   57.48    6.51
   0  -4 -17   49.28    5.78
   0   4  17   18.06    7.33
   0   4  17   46.15   15.35
   0   4  17   30.45   10.85
   0  -4 -17   35.62    7.07
   0  -4 -17   41.14    6.82
   0  -4 -17   36.59    6.03
   0  -4 -17   44.83    6.43
   0  -4 -17   39.89    5.15
   0  -4 -17   43.97    6.74
   0  -4 -17   49.15    5.87
   0  -4 -18   14.80    4.79
   0  -4 -18   21.13    4.03
   0  -4 -18   18.02    6.19
   0  -4 -18   31.01    5.24
   0  -4 -18   20.60    5.70
   0  -4 -18   25.90    5.86
   0  -4 -18   26.58    5.38
   0  -4 -18   25.38    4.64
   0  -4 -19    2.50    3.75
   0  -4 -19    1.18    3.01
   0  -4 -19    4.99    4.13
   0  -4 -19    5.24    4.60
   0  -4 -19    2.28    4.68
   0  -4 -19    3.95    4.31
   0  -4 -19    1.42    3.57
   0  -4 -20    5.66    3.57
   0  -4 -20    1.47    3.93
   0  -4 -20   10.85    3.93
   0  -4 -20    6.60    3.17
   0  -4 -20    8.58    4.23
   0  -4 -20    8.30    3.35
   0  -4 -21   35.56    4.75
   0  -4 -21   49.30    5.05
   0  -4 -21   50.15    5.12
   0  -4 -21   58.37    4.75
   0  -4 -21   49.21    5.25
   0  -4 -22   13.94    2.27
   0  -4 -22   10.42    2.42
   0  -4 -22   12.12    2.62
   0  -4 -22   15.04    2.67
   0  -4 -23    9.07    1.61
   0   5 -24    1.05    1.23
   0   5 -23   -1.23    2.17
   0   5 -23    2.14    1.88
   0   5 -23    0.06    2.14
   0   5 -22   93.46    6.76
   0   5 -22   88.71    6.61
   0   5 -22   87.99    6.82
   0   5 -21   38.63    4.75
   0   5 -21   35.28    4.52
   0   5 -21   35.65    4.95
   0  -5  21   39.73    5.03
   0   5 -21   34.41    4.61
   0   5 -20    3.04    3.96
   0   5 -20    3.94    3.97
   0   5 -20    5.80    3.96
   0   5 -20    3.98    4.42
   0  -5  20   -3.73    4.46
   0   5 -19   -0.27    4.35
   0   5 -19    7.27    4.29
   0  -5  19    3.39    4.93
   0   5 -19   13.98    4.53
   0   5 -18    9.63    5.00
   0   5 -18   10.89    5.82
   0  -5  18   19.47   12.70
   0   5 -18    5.13    3.08
   0   5 -18    6.47    4.72
   0   5 -18    1.21    4.59
   0   5 -18   -0.23    2.65
   0  -5  18    8.97    5.07
   0   5 -17  108.06    9.36
   0   5 -17   85.85   12.70
   0   5 -17   96.38    9.83
   0  -5  17   72.19   13.11
   0  -5  17   94.54   17.86
   0  -5  17   85.93   12.58
   0   5 -17   76.33    8.01
   0   5 -17   96.48    8.53
   0   5 -17   82.54    8.06
   0  -5  17   61.96   18.87
   0   5 -17   89.42    7.51
   0  -5  17  126.49    9.32
   0   5 -17   90.86    8.69
   0   5 -16    9.19    4.95
   0   5 -16   -4.46    5.45
   0   5 -16   -0.65    8.23
   0   5 -16    9.92    6.30
   0  -5  16    6.70    8.31
   0  -5  16    1.33   12.28
   0  -5  16   -5.72    9.51
   0   5 -16    2.71    4.64
   0   5 -16    1.12    3.79
   0   5 -16    2.06    4.34
   0   5 -16    6.67    4.09
   0  -5  16  -10.71   16.16
   0  -5  16   10.37    9.92
   0   5 -16    4.62    3.15
   0  -5  16   10.82    5.08
   0   5 -16   -0.21    5.79
   0   5 -15  435.19   28.23
   0   5 -15  411.29   28.64
   0   5 -15  407.11   31.93
   0   5 -15  403.02   28.56
   0  -5  15  305.26   31.88
   0  -5  15  331.38   36.06
   0  -5  15  394.58   31.76
   0   5 -15  362.82   27.90
   0   5 -15  383.47   27.82
   0   5 -15  346.53   27.89
   0  -5  15  305.27   36.75
   0  -5  15  348.27   33.38
   0   5 -15  361.53   27.44
   0  -5  15  454.01   28.39
   0   5 -15  394.07   28.68
   0   5 -15  359.00   27.95
   0   5 -14    9.47    5.73
   0  -5  14   -4.42    8.89
   0  -5  14    8.76   12.96
   0  -5  14   13.12    8.36
   0   5 -14   11.47    4.00
   0   5 -14   10.72    4.35
   0   5 -14    5.84    3.59
   0   5 -14    7.37    4.30
   0  -5  14    9.66   10.03
   0  -5  14   20.99   14.31
   0   5 -14    5.70    4.53
   0   5 -14    7.71    4.84
   0   5 -14    3.40    4.77
   0   5 -13  146.77   11.90
   0  -5  13  136.61   14.72
   0  -5  13  116.60   18.78
   0  -5  13  111.13   15.16
   0   5 -13  119.96   11.16
   0   5 -13  132.88   11.39
   0  -5  13  147.59   20.82
   0  -5  13  170.52   17.95
   0   5 -13  130.29   11.66
   0   5 -13  134.59   11.13
   0   5 -13  161.38   11.32
   0   5 -12   30.94    8.52
   0   5 -12   31.38    4.71
   0   5 -12   34.94    5.56
   0  -5  12   32.40    8.52
   0  -5  12   21.54    8.34
   0  -5  12   34.52   13.87
   0   5 -12   28.19    4.61
   0   5 -12   23.29    4.66
   0  -5  12   25.94   11.70
   0  -5  12   35.02   14.45
   0   5 -12   30.08    4.49
   0   5 -12   26.84    4.93
   0   5 -11  223.28   19.52
   0   5 -11  208.65   15.57
   0   5 -11  184.55   16.63
   0   5 -11  232.22   16.08
   0  -5  11  205.87   19.21
   0  -5  11  226.28   18.98
   0   5 -11  189.51   16.60
   0   5 -11  191.14   15.64
   0   5 -11  199.20   15.72
   0  -5  11  215.13   21.72
   0  -5  11  203.21   23.66
   0   5 -11  201.55   15.75
   0   5 -11  221.44   16.00
   0  -5  10    5.41    4.57
   0   5 -10    4.32    3.67
   0   5 -10    9.03    3.29
   0   5 -10   17.52    4.74
   0   5 -10    7.37    4.03
   0  -5  10   15.93    6.80
   0  -5  10    6.44    6.85
   0   5 -10   13.46    4.26
   0   5 -10   11.82    3.22
   0   5 -10   11.43    3.54
   0  -5  10   20.67   10.25
   0   5 -10    9.95    7.62
   0  -5  10   17.06   11.31
   0   5 -10   10.89    8.16
   0   5 -10   11.75    3.40
   0  -5  10   15.20    3.56
   0   5 -10   13.20    3.73
   0   5  -9   60.87    6.15
   0  -5   9   60.62    7.84
   0   5  -9   62.43    8.58
   0   5  -9   62.30    7.87
   0  -5   9   58.86    5.34
   0   5  -9   68.36    6.41
   0  -5   9   75.24    9.52
   0   5  -9   64.87    6.93
   0  -5   9   64.68   13.18
   0  -5   9   58.74    8.72
   0   5  -9   58.14    5.95
   0   5  -9   53.25    5.75
   0  -5   9   61.54   12.72
   0  -5   9   63.29   11.77
   0   5  -9   69.61   10.13
   0   5  -9   58.12    9.52
   0   5  -9   61.28    5.79
   0   5  -9   69.59    5.93
   0  -5   9   67.27    5.92
   0   5  -8  654.28   44.79
   0  -5   8  617.99   49.71
   0  -5   8  779.29   49.96
   0   5  -8  680.77   47.31
   0   5  -8  571.92   45.46
   0  -5   8  601.26   49.75
   0  -5   8  613.63   47.04
   0  -5   8  697.86   47.04
   0   5  -8  659.03   47.52
   0   5  -8  696.66   47.67
   0  -5   8  639.05   46.66
   0  -5   8  597.86   44.43
   0   5  -8  638.25   46.55
   0   5  -8  579.80   46.41
   0   5  -7  258.36   19.73
   0   5  -7  292.81   20.24
   0  -5   7  315.00   25.16
   0   5  -7  291.77   22.81
   0  -5   7  263.60   24.94
   0  -5   7  284.86   22.56
   0  -5   7  292.34   22.22
   0  -5   7  278.68   25.16
   0   5  -7  261.98   20.93
   0   5  -7  275.59   22.85
   0   5  -7  298.70   22.95
   0  -5   7  277.68   22.37
   0   5  -7  286.12   22.05
   0  -5   7  278.46   19.97
   0   5  -7  269.07   22.16
   0   5  -6  278.73   20.54
   0  -5   6  276.38   24.63
   0   5  -6  293.30   22.99
   0  -5   6  285.45   22.81
   0   5  -6  267.66   21.34
   0  -5   6  291.83   25.22
   0  -5   6  308.31   22.55
   0  -5   6  289.11   23.12
   0   5  -6  285.55   22.69
   0   5  -6  280.30   22.57
   0  -5   6  274.30   20.43
   0   5  -6  300.21   22.21
   0   5  -5   70.19    6.20
   0   5  -5   77.36    9.26
   0  -5   5   64.61   10.40
   0  -5   5   64.26    8.21
   0   5  -5   73.49    7.26
   0  -5   5   78.32    9.00
   0  -5   5   82.72   11.32
   0  -5   5   67.36    9.36
   0  -5   5   71.84    6.20
   0   5  -5   63.77    8.53
   0   5  -4 2117.84  148.64
   0  -5   4 2294.70  151.94
   0  -5   4 2141.45  151.15
   0   5  -4 2088.24  150.29
   0  -5   4 2206.44  151.87
   0   5  -4 2152.59  149.64
   0  -5   4 2111.41  150.46
   0  -5   4 2027.92  150.03
   0  -5   4 1944.04  149.99
   0   5  -4 2213.20  150.85
   0  -5   4 2152.30  148.66
   0   5  -3 2546.58  178.18
   0  -5   3 2468.32  179.92
   0   5  -3 2529.80  179.76
   0  -5   3 2917.56  181.29
   0  -5   3 2682.22  180.94
   0   5  -3 2369.00  179.07
   0   5  -3 2481.51  179.90
   0  -5   3 2405.16  179.47
   0  -5   3 2487.83  179.85
   0  -5   3 2348.91  179.04
   0  -5   3 2526.46  179.84
   0  -5   3 2937.69  180.58
   0  -5   3 2655.88  178.23
   0   5  -2  197.31   12.86
   0  -5   2  142.37   13.96
   0   5  -2  179.90   15.02
   0  -5   2  192.52   16.28
   0   5  -2  164.87   13.85
   0  -5   2  181.01   15.43
   0   5  -2  193.24   15.22
   0  -5   2  178.18   14.91
   0  -5   2  154.66   13.04
   0  -5   2  150.19   14.57
   0  -5   2  171.60   15.48
   0  -5   2  157.37   12.81
   0   5  -1 1365.05   93.23
   0   5  -1 1362.53   95.00
   0   5  -1 1280.02   94.28
   0  -5   1 1294.25   94.77
   0  -5   1 1290.05   94.79
   0  -5   1 1339.23   93.35
   0  -5   1 1400.72   93.27
   0   5  -1 1360.16   95.32
   0  -5   1 1629.52   95.89
   0  -5   1 1089.66   93.41
   0  -5   1 1487.30   95.61
   0   5  -1 1328.94   94.83
   0   5   0  228.63   18.93
   0  -5   0  206.51   18.42
   0  -5   0  220.02   17.80
   0   5   0  209.98   17.94
   0   5   0  245.21   19.18
   0   5   0  257.67   19.05
   0  -5   0  240.22   18.95
   0  -5  -1  585.42   42.56
   0   5   1  598.66   42.55
   0  -5  -1  483.88   40.99
   0   5   1  646.87   43.06
   0  -5  -1  523.20   42.38
   0  -5  -1  598.33   40.83
   0   5   1  622.33   43.06
   0   5   1  651.09   43.01
   0  -5  -1  595.39   42.45
   0   5   2 1442.49   99.38
   0  -5  -2 1293.94   98.83
   0   5   2 1257.05   99.07
   0   5   2 1469.40   99.48
   0  -5  -2 1446.73   97.36
   0  -5  -2 1285.37   98.31
   0   5   2 1445.47   99.35
   0   5   3  520.51   41.21
   0  -5  -3  549.41   40.71
   0   5   3  564.26   41.12
   0  -5  -3  613.65   41.69
   0   5   3  594.97   41.07
   0  -5  -3  574.48   38.86
   0  -5  -3  452.83   39.33
   0   5   3  567.20   41.17
   0   5   4  135.72   12.95
   0   5   4  169.17   13.15
   0  -5  -4  138.75   12.09
   0  -5  -4  105.47   12.11
   0   5   4  108.36   11.54
   0  -5  -4  105.65    9.28
   0   5   4  132.32   13.14
   0   5   5  444.28   34.92
   0  -5  -5  443.12   33.67
   0  -5  -5  430.04   31.16
   0   5   5  447.78   33.23
   0   5   5  444.04   34.17
   0   5   6   92.34   12.55
   0   5   6  116.72   12.41
   0  -5  -6   96.98   10.43
   0  -5  -6   90.84    9.95
   0   5   6   94.67    9.28
   0  -5  -6   78.64    7.04
   0  -5  -7  538.27   43.44
   0   5   7  676.24   48.61
   0  -5  -7  606.36   43.42
   0  -5  -7  629.43   43.72
   0   5   7  772.32   47.67
   0  -5  -7  706.49   46.34
   0  -5  -7  602.14   45.33
   0   5   7  683.37   45.27
   0  -5  -7  607.69   43.25
   0   5   8   56.24    6.77
   0  -5  -8   48.28    4.65
   0  -5  -8   49.86    5.61
   0   5   8   58.42   11.80
   0  -5  -8   55.05    5.26
   0  -5  -8   52.71    5.98
   0  -5  -8   49.94    5.49
   0  -5  -8   58.85    5.78
   0  -5  -8   55.12    8.80
   0  -5  -8   58.04    7.11
   0  -5  -9  317.91   22.64
   0  -5  -9  303.77   23.94
   0  -5  -9  352.07   26.03
   0  -5  -9  305.30   22.91
   0   5   9  298.37   28.83
   0  -5  -9  320.59   23.08
   0  -5  -9  308.95   22.69
   0  -5  -9  279.50   22.42
   0  -5  -9  315.98   22.93
   0  -5  -9  316.91   22.73
   0  -5  -9  341.82   23.23
   0  -5 -10    3.74    3.22
   0  -5 -10   -0.53    7.20
   0  -5 -10   13.16    4.16
   0   5  10    2.11   10.75
   0  -5 -10    8.72    3.49
   0  -5 -10    9.57    2.90
   0  -5 -10    4.73    4.16
   0  -5 -10    8.99    4.16
   0  -5 -10    8.55    3.54
   0  -5 -10    7.67    4.21
   0  -5 -11   91.30    8.46
   0   5  11   87.63   16.47
   0  -5 -11   73.25    7.08
   0  -5 -11   80.46    7.52
   0  -5 -11   86.55    8.13
   0  -5 -11   84.50    8.09
   0  -5 -11   88.44    7.69
   0  -5 -11   80.06    7.46
   0  -5 -11  103.58   11.99
   0  -5 -11   80.01    7.40
   0  -5 -12   20.17    5.43
   0  -5 -12   12.80    3.11
   0   5  12   17.44   13.14
   0  -5 -12   12.62    4.31
   0  -5 -12   10.93    3.49
   0  -5 -12   14.02    5.17
   0  -5 -12   19.29    5.19
   0  -5 -12    8.47    4.74
   0  -5 -12   13.42    4.02
   0  -5 -12   27.03    8.19
   0  -5 -12   16.23    4.01
   0  -5 -13   -1.18    4.73
   0  -5 -13    1.03    5.36
   0  -5 -13   -0.33    3.01
   0   5  13    3.96   13.15
   0  -5 -13    7.46    3.35
   0  -5 -13    0.62    4.08
   0  -5 -13    1.74    5.18
   0  -5 -13    5.71    5.31
   0  -5 -13    0.18    4.89
   0  -5 -13    5.45    7.45
   0  -5 -13    3.20    3.89
   0  -5 -13    5.41    4.12
   0  -5 -14   23.74    5.52
   0  -5 -14   18.63    3.64
   0  -5 -14   26.24    6.19
   0   5  14   15.13   13.27
   0  -5 -14   16.22    4.72
   0  -5 -14   19.93    5.98
   0  -5 -14   19.48    4.89
   0  -5 -14   21.87    5.80
   0  -5 -14   21.62    5.75
   0  -5 -14   19.73    4.66
   0  -5 -14   15.60    4.63
   0  -5 -14   17.76    8.66
   0   5  15   44.68   14.71
   0  -5 -15   52.47    6.09
   0  -5 -15   39.87    7.03
   0  -5 -15   38.02    5.95
   0  -5 -15   33.55    6.61
   0  -5 -15   40.71    6.40
   0  -5 -15   48.91    7.32
   0  -5 -15   36.81    4.79
   0  -5 -15   60.00   10.16
   0  -5 -15   51.29    5.86
   0  -5 -15   53.35    6.16
   0   5  16    4.12   13.49
   0  -5 -16   13.40    5.85
   0  -5 -16   13.20    5.95
   0  -5 -16   16.98    4.80
   0  -5 -16   15.52    3.37
   0  -5 -16   13.86    5.40
   0  -5 -16   18.72    4.76
   0  -5 -16   12.19    7.41
   0  -5 -16   17.45    4.50
   0  -5 -16   12.14    4.58
   0  -5 -17    6.38    5.58
   0  -5 -17   -1.77    4.26
   0  -5 -17    0.17    5.27
   0  -5 -17    2.30    4.81
   0  -5 -17    6.31    4.33
   0  -5 -17    4.81    4.00
   0  -5 -17    1.26    4.40
   0  -5 -18   15.40    4.22
   0  -5 -18   14.33    5.15
   0  -5 -18   13.66    5.25
   0  -5 -18   13.85    4.61
   0  -5 -18   15.19    3.89
   0  -5 -18   10.06    4.10
   0  -5 -18   13.86    4.01
   0  -5 -19   15.00    4.37
   0  -5 -19   19.14    3.82
   0  -5 -19   16.32    3.53
   0  -5 -19   14.38    3.95
   0  -5 -19   16.88    3.66
   0  -5 -20    8.95    3.40
   0  -5 -20   -1.26    2.74
   0  -5 -20    5.53    3.02
   0  -5 -20    0.57    2.64
   0  -5 -20    1.51    3.40
   0  -5 -20    5.14    2.71
   0  -5 -21   53.89    5.17
   0  -5 -21   62.71    5.53
   0  -5 -21   62.17    5.72
   0  -5 -21   66.15    5.56
   0  -5 -22    3.54    1.60
   0   6 -23    2.33    1.51
   0  -6  23    2.13    2.78
   0   6 -23    2.38    1.61
   0   6 -22   36.26    3.54
   0   6 -22   42.74    3.94
   0   6 -22   38.74    3.38
   0   6 -21    2.08    2.86
   0   6 -21   -1.42    2.36
   0  -6  21    4.90    3.13
   0   6 -21    4.89    3.10
   0   6 -20    6.74    3.51
   0  -6  20    9.60    4.04
   0   6 -20    6.54    3.12
   0   6 -20    9.79    3.95
   0   6 -19   24.47    4.58
   0  -6  19   29.79    5.01
   0   6 -19   24.25    4.28
   0   6 -19   24.36    5.05
   0   6 -18    8.94    5.03
   0   6 -18    0.18    5.60
   0   6 -18    0.26    3.48
   0   6 -18    9.15    4.17
   0   6 -18    5.37    3.54
   0   6 -18    8.04    2.44
   0   6 -18    6.30    3.80
   0  -6  18    3.58    5.03
   0   6 -17  108.87    9.85
   0   6 -17  108.96   10.06
   0  -6  17   60.80   16.72
   0   6 -17   88.84    8.59
   0   6 -17  102.21    8.72
   0   6 -17   99.91    8.66
   0  -6  17   69.10   17.66
   0   6 -17   84.31    7.93
   0  -6  17  123.92    9.59
   0   6 -17  101.80    8.62
   0   6 -16    0.21    5.39
   0   6 -16    0.85    4.68
   0   6 -16    8.47    6.30
   0  -6  16    4.51    7.96
   0  -6  16    5.39   12.56
   0   6 -16    0.83    4.34
   0   6 -16    0.17    4.33
   0   6 -16   -1.52    4.13
   0   6 -16    2.76    4.08
   0  -6  16    5.52   10.01
   0  -6  16    1.48   13.17
   0   6 -16    1.69    3.25
   0  -6  16   -4.46    5.17
   0   6 -15   90.04    8.47
   0  -6  15   84.68   12.28
   0   6 -15  110.37    9.76
   0  -6  15   75.13   16.53
   0  -6  15  112.62   12.69
   0  -6  15   77.98   13.07
   0   6 -15   90.56    8.04
   0   6 -15   81.90    8.30
   0   6 -15   75.77    8.23
   0  -6  15   80.25   17.64
   0  -6  15   87.35   14.99
   0   6 -15   81.09    7.56
   0   6 -15   75.91    7.92
   0  -6  15  103.33    8.83
   0   6 -14   84.52    8.83
   0  -6  14   51.36   11.52
   0  -6  14   56.67   10.78
   0   6 -14   65.51    7.31
   0   6 -14   67.47    7.41
   0   6 -14   73.06    6.88
   0  -6  14   50.70   16.85
   0  -6  14   57.86   13.70
   0  -6  14  100.29   12.22
   0   6 -14   78.51    7.50
   0   6 -14   72.12    6.92
   0  -6  14   68.13    7.65
   0   6 -13  177.37   18.31
   0   6 -13  202.89   15.24
   0  -6  13  183.92   18.17
   0  -6  13  142.62   18.28
   0   6 -13  187.13   14.67
   0   6 -13  179.64   14.06
   0   6 -13  186.28   14.58
   0  -6  13  178.67   23.76
   0  -6  13  181.39   21.08
   0   6 -13  195.23   14.61
   0   6 -13  200.00   15.17
   0   6 -13  168.95   14.14
   0  -6  13  187.19   14.65
   0   6 -12   45.50    9.79
   0   6 -12   56.14    6.86
   0  -6  12   53.93    9.51
   0  -6  12   42.88   10.28
   0   6 -12   38.75    5.84
   0   6 -12   35.79    4.78
   0   6 -12   42.05    5.98
   0  -6  12   42.21   12.72
   0  -6  12   33.69   14.05
   0   6 -12   47.83    5.56
   0   6 -12   48.21    6.07
   0   6 -12   41.82    6.01
   0  -6  12   42.46    5.86
   0   6 -12   38.21    4.95
   0   6 -11  177.83   17.74
   0   6 -11  265.06   20.03
   0  -6  11  212.26   16.27
   0   6 -11  226.96   16.80
   0  -6  11  206.44   19.50
   0  -6  11  217.73   24.05
   0  -6  11  199.02   19.94
   0   6 -11  210.27   15.86
   0   6 -11  203.64   16.48
   0   6 -11  214.89   16.37
   0  -6  11  220.98   22.86
   0  -6  11  216.88   23.90
   0   6 -11  225.50   16.71
   0   6 -11  216.96   16.23
   0   6 -11  203.07   16.59
   0  -6  11  217.44   16.38
   0   6 -10   84.79   10.40
   0   6 -10  111.25   11.89
   0  -6  10   97.70    7.94
   0   6 -10   97.50    9.07
   0  -6  10  102.10    8.47
   0  -6  10   87.20   12.35
   0  -6  10  104.15   11.83
   0  -6  10   95.05   16.13
   0   6 -10   93.51    8.77
   0   6 -10   98.55    8.64
   0   6 -10   93.93    7.86
   0  -6  10   94.79   15.44
   0  -6  10   94.20   15.33
   0   6 -10  108.09   13.02
   0   6 -10   96.15   12.79
   0   6 -10  109.42    8.93
   0   6 -10   97.54    8.45
   0  -6  10  102.78   10.83
   0   6 -10  102.47    8.74
   0  -6  10   92.17    8.55
   0   6  -9  948.15   65.33
   0  -6   9  881.18   62.57
   0   6  -9  773.59   64.70
   0   6  -9  957.83   63.09
   0  -6   9  942.75   62.91
   0   6  -9  797.88   63.58
   0  -6   9  835.38   65.68
   0   6  -9  872.81   66.06
   0  -6   9  869.10   68.94
   0  -6   9  992.32   65.78
   0   6  -9  898.97   62.96
   0   6  -9  797.66   62.41
   0   6  -9  922.22   66.03
   0  -6   9  950.29   68.37
   0  -6   9  858.02   68.64
   0  -6   9  874.18   65.00
   0   6  -9  934.53   63.13
   0   6  -9  906.70   62.90
   0  -6   9  939.65   62.94
   0   6  -8   84.68    9.97
   0  -6   8   86.48    7.07
   0   6  -8  101.03   10.60
   0  -6   8   79.58    7.33
   0   6  -8   90.17    7.76
   0  -6   8   78.48   13.72
   0  -6   8   99.26   10.52
   0  -6   8   84.90   10.92
   0   6  -8   69.78    7.87
   0  -6   8   63.34   12.84
   0   6  -8   93.20   11.71
   0   6  -8   80.06   11.22
   0  -6   8   86.81   13.92
   0  -6   8   81.85   10.21
   0   6  -8   79.08    7.49
   0  -6   8   84.84    7.38
   0   6  -8   70.45    7.15
   0   6  -7   -3.43    5.85
   0  -6   7    2.41    3.07
   0   6  -7   -0.79    5.73
   0   6  -7    3.29    3.96
   0  -6   7   -2.17    5.79
   0  -6   7    7.63    6.59
   0   6  -7   -3.31    3.86
   0  -6   7    4.97    9.09
   0   6  -7   -1.36    3.06
   0   6  -7    1.69    3.33
   0  -6   7    3.79    8.35
   0   6  -7  -10.08    8.03
   0  -6   7    1.50    6.25
   0  -6   7    0.50    6.65
   0   6  -7    1.00    3.15
   0  -6   7   -0.77    3.16
   0   6  -6    5.84    1.97
   0   6  -6    4.56    3.51
   0   6  -6    7.32    3.95
   0  -6   6   -0.48    6.69
   0  -6   6   12.84    8.62
   0  -6   6    0.82    5.96
   0   6  -6    5.44    3.23
   0   6  -6    6.45    2.91
   0  -6   6   -5.63    9.75
   0   6  -6    2.75    7.07
   0  -6   6    8.62    7.94
   0  -6   6    3.61    6.67
   0  -6   6    0.48    6.55
   0  -6   6   -0.45    4.70
   0   6  -6    7.86    6.14
   0   6  -6   -5.91    5.43
   0  -6   6    5.06    3.28
   0  -6   5  982.33   76.40
   0  -6   5 1033.21   78.10
   0   6  -5 1039.50   75.40
   0  -6   5  977.71   76.07
   0   6  -5 1024.11   74.31
   0  -6   5  962.80   77.01
   0   6  -5 1101.78   76.73
   0  -6   5 1192.37   78.70
   0  -6   5 1152.93   77.56
   0  -6   5 1086.86   76.85
   0  -6   5 1029.58   75.84
   0   6  -5 1058.36   76.89
   0  -6   5 1103.18   74.30
   0   6  -4 1640.21  112.02
   0  -6   4 1662.22  114.30
   0  -6   4 1529.06  112.83
   0   6  -4 1648.88  110.79
   0   6  -4 1633.05  113.06
   0  -6   4 1329.04  112.66
   0  -6   4 1792.48  114.78
   0  -6   4 1696.68  113.89
   0  -6   4 1554.53  113.01
   0  -6   4 1379.28  111.46
   0   6  -4 1515.56  113.19
   0  -6   4 1611.28  110.75
   0  -6   3 8475.85  611.16
   0   6  -3 8901.68  611.62
   0  -6   3 8905.33  612.09
   0   6  -3 8613.03  610.49
   0   6  -3 8583.19  609.27
   0  -6   3 9999.00  612.83
   0  -6   3 7566.76  610.52
   0   6  -3 8856.52  611.32
   0  -6   3 9908.60  612.60
   0  -6   3 8681.43  611.40
   0  -6   3 8043.90  609.54
   0  -6   3 9488.67  609.34
   0  -6   2  143.32   13.58
   0  -6   2  139.39   13.76
   0   6  -2  132.92   12.43
   0   6  -2  128.65   13.98
   0   6  -2  154.09   11.14
   0  -6   2  130.33   14.99
   0   6  -2  161.54   14.34
   0  -6   2  140.95   14.83
   0  -6   2  112.05   13.51
   0  -6   2  139.64   11.15
   0   6  -1  608.17   45.23
   0  -6   1  509.37   44.03
   0  -6   1  553.02   44.39
   0   6  -1  603.70   44.00
   0   6  -1  636.59   42.80
   0   6  -1  606.04   45.02
   0  -6   1  588.40   45.39
   0  -6   1  635.62   46.20
   0   6  -1  599.71   45.43
   0  -6   1  608.23   42.74
   0   6   0  238.32   18.32
   0  -6   0  210.16   17.45
   0  -6   0  160.01   15.49
   0   6   0  207.97   18.00
   0  -6   0  197.32   17.02
   0   6   0  196.77   16.37
   0   6   0  227.22   18.23
   0  -6  -1  145.59   15.23
   0   6   1  227.84   17.70
   0  -6  -1  190.43   15.92
   0   6   1  184.52   15.30
   0   6   1  207.03   16.90
   0  -6  -1  172.57   16.00
   0   6   1  160.42   16.52
   0  -6  -1  153.09   13.28
   0  -6  -2   26.25    5.96
   0   6   2   42.07    9.36
   0   6   2   38.29    8.54
   0   6   2   45.70    7.40
   0  -6  -2   44.66    7.45
   0  -6  -2   40.67    8.77
   0   6   2   49.38    8.15
   0  -6  -2   51.60    5.22
   0   6   3  557.00   40.34
   0  -6  -3  450.78   37.88
   0   6   3  531.45   40.16
   0  -6  -3  490.47   39.30
   0   6   3  520.14   39.89
   0  -6  -3  565.93   40.60
   0  -6  -3  551.47   37.28
   0   6   3  529.02   39.72
   0  -6  -4   34.10    4.41
   0   6   4   36.33    8.11
   0   6   4   64.99   10.40
   0   6   4   53.94    9.15
   0  -6  -4   33.75    8.04
   0  -6  -4   35.47    4.56
   0   6   4   25.77    7.10
   0  -6  -5  270.80   19.49
   0   6   5  281.22   22.09
   0  -6  -5  241.92   19.64
   0   6   5  253.50   23.39
   0   6   5  307.24   23.66
   0  -6  -5  268.70   19.65
   0   6   5  292.58   23.86
   0  -6  -5  282.53   22.80
   0  -6  -5  258.47   19.63
   0   6   6   68.56    8.82
   0  -6  -6   55.13    6.07
   0  -6  -6   83.27    6.87
   0   6   6  109.90   12.15
   0   6   6   84.10   12.03
   0  -6  -6   52.09    6.53
   0  -6  -6   70.46    6.32
   0   6   6   83.55   12.58
   0  -6  -6   64.20   10.08
   0  -6  -6   72.60    9.58
   0  -6  -6   64.42    6.45
   0  -6  -6   63.55    6.41
   0   6   7  324.43   24.23
   0  -6  -7  321.89   21.63
   0  -6  -7  259.68   21.91
   0   6   7  284.07   26.97
   0   6   7  336.19   26.35
   0  -6  -7  307.75   22.06
   0  -6  -7  266.83   21.43
   0  -6  -7  308.77   21.83
   0  -6  -7  291.44   21.91
   0   6   7  332.14   27.26
   0  -6  -7  323.67   25.46
   0  -6  -7  312.02   24.61
   0  -6  -7  282.79   21.97
   0  -6  -7  317.09   22.13
   0  -6  -7  298.88   21.89
   0  -6  -8   12.68    3.07
   0   6   8   13.78    5.38
   0  -6  -8   11.79    4.44
   0   6   8    9.49    9.87
   0  -6  -8   12.84    3.71
   0  -6  -8   15.75    4.78
   0  -6  -8   15.19    3.03
   0   6   8    5.59   10.62
   0  -6  -8   15.60    4.07
   0   6   8   11.91    8.76
   0  -6  -8   20.48    6.18
   0  -6  -8   22.42    7.67
   0  -6  -8   13.41    2.83
   0  -6  -8   11.90    4.34
   0  -6  -9   71.23    8.00
   0   6   9   81.46   14.47
   0  -6  -9   82.38    8.30
   0  -6  -9   77.43    6.91
   0  -6  -9   78.42    7.44
   0   6   9   98.13   13.11
   0  -6  -9   85.75    8.00
   0   6   9  105.31   15.23
   0  -6  -9   79.56    6.96
   0  -6  -9  106.84   12.12
   0  -6  -9   89.17    8.15
   0  -6 -10   14.44    5.05
   0   6  10   14.76   11.34
   0  -6 -10   12.80    4.15
   0  -6 -10   10.49    3.20
   0  -6 -10    6.00    4.81
   0  -6 -10   14.17    4.86
   0  -6 -10    8.01    5.11
   0   6  10   27.28   12.65
   0   6  10   39.92   10.46
   0  -6 -10   13.20    4.78
   0  -6 -10    9.62    3.39
   0  -6 -10   17.71    8.47
   0   6  11  142.05   17.31
   0   6  11  190.41   21.50
   0  -6 -11  127.08   11.30
   0  -6 -11  152.00   11.90
   0   6  11  169.54   19.98
   0  -6 -11  163.10   12.64
   0  -6 -11  156.64   12.41
   0  -6 -11  162.46   12.64
   0  -6 -11  142.86   11.64
   0  -6 -11  146.34   15.88
   0  -6 -11  138.52   11.76
   0  -6 -12   20.95    5.88
   0   6  12   -5.13   13.17
   0  -6 -12   24.28    4.73
   0  -6 -12   10.29    3.47
   0  -6 -12   11.97    5.81
   0   6  12   20.29   12.70
   0   6  12   18.18    9.44
   0  -6 -12   17.55    5.48
   0  -6 -12   21.47    5.21
   0  -6 -12   19.05    4.51
   0  -6 -12   16.18    3.93
   0  -6 -12   17.99    8.29
   0  -6 -13    5.93    5.65
   0   6  13    5.26   12.63
   0  -6 -13    2.21    4.57
   0   6  13   21.04    9.11
   0  -6 -13    8.82    5.52
   0  -6 -13    2.30    5.81
   0  -6 -13    5.50    5.27
   0  -6 -13    9.14    4.04
   0  -6 -13    3.87    7.86
   0  -6 -13    4.05    4.29
   0  -6 -14    6.28    5.74
   0   6  14   -2.63   12.08
   0  -6 -14   11.80    4.50
   0  -6 -14    7.08    4.61
   0  -6 -14    0.38    5.51
   0   6  14    2.90    8.23
   0  -6 -14   -0.76    5.89
   0  -6 -14   11.80    5.39
   0  -6 -14   -0.63    7.51
   0  -6 -14    5.55    4.06
   0  -6 -14    6.50    4.31
   0  -6 -15  155.92   12.92
   0   6  15  138.41   17.64
   0  -6 -15  140.27   12.43
   0  -6 -15  149.10   13.20
   0  -6 -15  142.25   13.14
   0  -6 -15  161.16   12.47
   0  -6 -15  163.86   12.40
   0  -6 -15  174.16   13.10
   0  -6 -15  157.17   12.60
   0  -6 -16   18.33    4.45
   0  -6 -16   15.89    5.13
   0  -6 -16   16.69    5.72
   0  -6 -16   18.36    5.48
   0  -6 -16    8.12    4.23
   0  -6 -16   11.66    5.13
   0  -6 -16   18.63    4.28
   0  -6 -16   20.16    4.03
   0  -6 -17   10.17    3.88
   0  -6 -17   10.49    4.49
   0  -6 -17   10.98    4.93
   0  -6 -17   10.25    3.86
   0  -6 -17    9.71    4.85
   0  -6 -17    3.32    4.43
   0  -6 -17    6.33    3.56
   0  -6 -17   11.35    3.81
   0  -6 -18   16.42    4.46
   0  -6 -18   12.85    3.37
   0  -6 -18   14.42    3.48
   0  -6 -18   12.34    3.42
   0  -6 -18   13.40    4.19
   0  -6 -18   12.64    3.47
   0  -6 -19    7.59    3.57
   0  -6 -19   11.79    2.64
   0  -6 -19   12.67    2.84
   0  -6 -19   13.54    2.84
   0  -6 -19    9.17    2.76
   0  -6 -20   13.26    2.84
   0  -6 -20   13.29    2.31
   0  -6 -20   14.30    2.32
   0  -6 -20   13.45    2.20
   0   7 -22    6.20    1.53
   0   7 -22    8.47    1.68
   0  -7  22    8.84    3.02
   0   7 -22    7.20    1.99
   0   7 -21    9.41    2.32
   0  -7  21    6.16    4.13
   0   7 -21    6.12    2.84
   0   7 -20    0.24    3.45
   0   7 -20    3.69    2.70
   0   7 -20    5.25    3.43
   0  -7  20    5.30    3.26
   0   7 -19   20.23    4.70
   0   7 -19   20.05    3.70
   0  -7  19   28.47    4.58
   0   7 -18    0.76    3.51
   0   7 -18    0.25    3.36
   0   7 -18    0.98    3.31
   0   7 -18   -0.33    4.90
   0  -7  18    3.20    4.33
   0   7 -18   -0.51    4.75
   0   7 -17   99.19    9.36
   0   7 -17  115.34    9.15
   0   7 -17  104.41    9.45
   0   7 -17  112.57   10.34
   0   7 -17  102.47    8.71
   0  -7  17  133.37   10.08
   0   7 -16   15.16    4.81
   0   7 -16    6.81    6.00
   0   7 -16   17.21    4.59
   0   7 -16   19.61    4.16
   0   7 -16   15.39    4.79
   0   7 -16    7.95    3.62
   0  -7  16   25.66    5.49
   0   7 -15   51.71    6.42
   0   7 -15   50.91    7.31
   0   7 -15   49.62   10.39
   0   7 -15   57.86    7.79
   0  -7  15   32.97   14.10
   0   7 -15   46.77    6.40
   0   7 -15   48.70    5.64
   0   7 -15   52.69    6.63
   0  -7  15   62.89   14.53
   0  -7  15   21.45   11.63
   0   7 -15   49.02    5.52
   0  -7  15   67.68    7.10
   0   7 -14    6.36    8.02
   0   7 -14    5.08    5.95
   0  -7  14    9.21   12.63
   0  -7  14    4.31    7.39
   0   7 -14   -3.90    4.79
   0   7 -14    2.78    4.68
   0   7 -14    0.50    3.49
   0  -7  14   -6.74   13.37
   0  -7  14   -6.01   10.45
   0   7 -14    4.04    4.48
   0   7 -14   15.21    5.87
   0  -7  14    4.89    8.58
   0  -7  14    4.35    5.26
   0   7 -13  104.64   13.97
   0   7 -13  116.91   11.27
   0  -7  13   95.10   13.26
   0  -7  13   72.38   17.18
   0   7 -13  115.13    9.53
   0   7 -13  117.89   10.65
   0   7 -13  109.04   10.55
   0  -7  13  118.82   17.27
   0  -7  13  101.58   18.04
   0   7 -13  124.65   10.22
   0  -7  13  126.83   15.03
   0   7 -13  136.48   10.91
   0  -7  13  123.08   10.67
   0   7 -12   79.52   11.36
   0  -7  12   68.12    7.26
   0   7 -12   85.89    8.77
   0  -7  12   82.98   11.16
   0  -7  12   72.59   15.94
   0   7 -12   59.82    7.69
   0   7 -12   65.90    6.50
   0   7 -12   74.13    7.93
   0  -7  12   69.27   15.95
   0  -7  12   82.04   15.04
   0  -7  12   75.52   11.96
   0   7 -12   73.35    7.26
   0   7 -12   68.27    7.79
   0  -7  12   73.06    7.79
   0   7 -11  230.26   23.04
   0   7 -11  282.37   24.33
   0  -7  11  278.33   21.13
   0   7 -11  306.91   21.73
   0  -7  11  245.30   28.24
   0  -7  11  302.82   24.65
   0  -7  11  233.86   24.49
   0   7 -11  276.11   21.33
   0   7 -11  272.97   20.54
   0  -7  11  247.55   27.64
   0   7 -11  268.34   25.39
   0  -7  11  280.11   27.71
   0   7 -11  312.67   21.52
   0   7 -11  271.51   21.01
   0  -7  11  317.39   25.63
   0  -7  11  310.68   21.36
   0   7 -10    2.68    7.37
   0   7 -10   13.10    6.19
   0  -7  10    3.17    3.32
   0   7 -10    1.29    5.53
   0  -7  10   13.90    4.16
   0  -7  10   -2.26    7.18
   0  -7  10   14.65   12.09
   0  -7  10    0.65    7.66
   0   7 -10    3.23    8.97
   0  -7  10    6.75   11.54
   0  -7  10   -7.47   11.13
   0   7 -10    9.51    9.10
   0  -7  10    6.60    8.41
   0   7 -10    2.62    4.54
   0   7 -10    3.56    3.77
   0  -7  10    0.53    6.05
   0  -7  10    9.94    4.66
   0   7  -9  275.54   24.30
   0   7  -9  248.11   24.11
   0  -7   9  268.61   21.35
   0  -7   9  316.72   21.85
   0   7  -9  324.74   22.22
   0  -7   9  276.75   28.17
   0  -7   9  288.91   24.59
   0   7  -9  302.93   26.31
   0  -7   9  261.79   24.91
   0   7  -9  287.88   21.86
   0  -7   9  264.66   27.19
   0   7  -9  296.43   25.87
   0  -7   9  272.96   24.57
   0  -7   9  292.80   25.48
   0   7  -9  302.68   21.94
   0  -7   9  309.40   21.90
   0   7  -8    2.38    6.55
   0   7  -8    1.15    6.55
   0  -7   8    4.32    3.56
   0   7  -8    1.52    4.82
   0  -7   8    2.42    3.85
   0  -7   8    5.15    6.63
   0  -7   8   -0.59    6.98
   0  -7   8   -5.89    9.69
   0   7  -8    5.14    3.81
   0   7  -8    1.16    4.30
   0  -7   8    6.08    9.02
   0   7  -8   -0.67    8.29
   0   7  -8   -2.37    8.71
   0  -7   8    2.90    6.82
   0  -7   8    8.67    7.93
   0   7  -8    5.29    3.72
   0  -7   8    3.93    4.04
   0   7  -7   67.64    8.96
   0  -7   7   57.65    5.92
   0   7  -7   51.19    9.12
   0   7  -7   49.04    6.56
   0  -7   7   47.48    6.00
   0   7  -7   42.48    6.41
   0  -7   7   41.20    9.04
   0  -7   7   61.51   11.91
   0  -7   7   51.92    8.77
   0   7  -7   59.13    6.06
   0   7  -7   66.03    6.02
   0  -7   7   74.34   13.30
   0   7  -7   60.32   10.64
   0  -7   7   60.32   10.74
   0  -7   7   76.18   10.53
   0   7  -7   49.91    5.90
   0  -7   7   51.66    9.60
   0  -7   7   55.97    5.96
   0  -7   6   70.71    7.10
   0   7  -6   50.39   10.12
   0   7  -6   65.23    9.41
   0   7  -6   89.39    7.77
   0  -7   6   87.28    7.49
   0  -7   6   84.64   10.57
   0   7  -6   86.37    8.35
   0  -7   6   88.29   13.08
   0   7  -6   74.12    7.17
   0   7  -6   65.66    7.10
   0   7  -6   78.16   11.57
   0  -7   6   87.23   13.89
   0  -7   6   57.55   10.41
   0   7  -6   67.07    6.88
   0  -7   6   72.86   11.23
   0  -7   6   73.33   11.27
   0  -7   6   86.60    7.27
   0   7  -5 2856.44  193.39
   0  -7   5 2901.68  190.26
   0  -7   5 2746.51  190.34
   0   7  -5 2850.92  190.35
   0  -7   5 2724.32  190.45
   0  -7   5 2648.15  194.11
   0   7  -5 2544.90  191.34
   0  -7   5 2485.09  192.30
   0   7  -5 2710.56  190.25
   0   7  -5 2644.90  190.22
   0  -7   5 2963.97  194.85
   0  -7   5 2138.52  192.08
   0   7  -5 2772.86  193.02
   0   7  -5 2652.71  190.12
   0  -7   5 2899.08  193.85
   0  -7   5 2830.33  193.22
   0  -7   5 2744.65  190.29
   0   7  -4  166.15   21.16
   0  -7   4  222.33   18.48
   0  -7   4  297.38   19.07
   0  -7   4  306.94   18.88
   0   7  -4  296.96   18.86
   0   7  -4  260.29   20.14
   0   7  -4  262.65   22.67
   0  -7   4  252.05   21.27
   0  -7   4  241.09   22.27
   0   7  -4  225.53   18.35
   0   7  -4  207.15   18.32
   0   7  -4  295.87   22.43
   0  -7   4  263.24   23.57
   0  -7   4  194.51   21.57
   0  -7   4  217.56   22.40
   0  -7   4  239.41   18.39
   0  -7   3 6625.15  399.24
   0   7  -3 5783.88  399.17
   0  -7   3 5809.44  399.23
   0  -7   3 5382.18  399.20
   0  -7   3 5087.63  401.52
   0  -7   3 5138.10  400.83
   0   7  -3 5699.26  402.01
   0   7  -3 5416.58  400.48
   0   7  -3 5690.98  399.00
   0   7  -3 5673.74  399.04
   0   7  -3 6006.59  401.80
   0  -7   3 6139.50  402.85
   0  -7   3 5908.38  401.88
   0  -7   3 6778.98  403.26
   0  -7   3 5285.52  399.02
   0  -7   2   14.53    4.48
   0  -7   2   16.00    4.58
   0   7  -2   13.26    4.53
   0  -7   2   11.80    4.18
   0  -7   2   13.79    6.02
   0  -7   2   15.56    6.18
   0   7  -2   11.25    5.63
   0   7  -2   15.24    3.44
   0   7  -2   11.82    3.10
   0   7  -2   20.68    9.13
   0  -7   2   10.34    7.92
   0   7  -2   33.41    8.87
   0  -7   2   18.24    8.64
   0  -7   2   12.33    3.83
   0   7  -1    9.83    6.99
   0  -7   1    5.81    4.18
   0  -7   1    4.74    4.06
   0   7  -1   11.81    4.38
   0  -7   1    6.55    3.66
   0  -7   1    4.23    5.73
   0   7  -1    4.85    5.55
   0   7  -1    5.31    2.88
   0   7  -1    5.21    8.02
   0   7  -1   14.73    8.25
   0  -7   1    0.56    6.85
   0  -7   1   11.78    8.75
   0  -7   1    7.89    3.49
   0   7   0   21.83    8.38
   0  -7   0   25.30    6.95
   0   7   0   32.69    5.47
   0  -7   0   28.88    5.15
   0  -7   0   29.17    4.85
   0   7   0   33.41    9.79
   0   7   0   43.55    9.61
   0  -7   0   19.13    7.48
   0  -7   0   38.36    8.76
   0  -7   0   28.53    4.70
   0  -7  -1  326.72   24.19
   0  -7  -1  303.07   24.02
   0  -7  -1  290.68   25.86
   0   7   1  347.25   27.66
   0   7   1  363.18   27.80
   0  -7  -1  271.54   25.67
   0  -7  -1  392.36   28.74
   0   7   1  351.66   27.37
   0  -7  -1  352.40   24.09
   0  -7  -2  269.09   18.23
   0   7   2  277.45   22.42
   0  -7  -2  230.75   20.39
   0  -7  -2  222.70   17.63
   0  -7  -2  236.44   17.67
   0   7   2  279.04   22.41
   0  -7  -2  271.75   22.67
   0  -7  -2  255.14   18.05
   0   7   2  245.61   21.53
   0  -7  -3  373.50   29.58
   0   7   3  384.55   31.99
   0   7   3  433.35   33.44
   0  -7  -3  385.78   29.15
   0  -7  -3  418.40   29.39
   0  -7  -3  366.75   29.23
   0   7   3  450.03   33.58
   0  -7  -3  480.11   33.88
   0  -7  -3  475.84   29.62
   0   7   3  467.59   32.92
   0  -7  -4  169.36   11.97
   0   7   4  157.80   15.06
   0  -7  -4  137.72   12.12
   0   7   4  142.68   15.09
   0   7   4  188.22   17.00
   0  -7  -4  155.34   11.84
   0  -7  -4  135.25   11.35
   0   7   4  191.52   17.52
   0  -7  -4  137.29   11.63
   0  -7  -4  149.81   12.09
   0  -7  -4  150.22   11.65
   0  -7  -4  167.06   16.29
   0  -7  -5    2.45    7.62
   0  -7  -5   13.95    4.02
   0   7   5   13.59    6.52
   0  -7  -5   10.49    4.52
   0   7   5   12.10    7.47
   0  -7  -5    8.75    4.25
   0  -7  -5   13.56    3.02
   0   7   5   25.82   10.71
   0   7   5   12.06    8.23
   0  -7  -5   13.18    3.80
   0  -7  -5    6.18    3.60
   0  -7  -5   15.44    4.25
   0  -7  -6   79.45    6.77
   0   7   6   70.87    9.64
   0  -7  -6   53.41    7.25
   0   7   6   86.81   12.08
   0  -7  -6   63.37    6.06
   0  -7  -6   69.57    7.19
   0  -7  -6   63.11    6.73
   0   7   6   92.70   13.59
   0   7   6   66.38   11.86
   0  -7  -6   72.61   10.45
   0  -7  -6   71.93    6.90
   0  -7  -6   70.26    7.28
   0   7   7   15.97    6.39
   0  -7  -7   15.98    3.76
   0  -7  -7    2.06    4.80
   0   7   7   11.91    8.99
   0  -7  -7   13.52    4.65
   0  -7  -7   12.83    3.10
   0  -7  -7   13.87    4.10
   0   7   7    2.91    9.05
   0  -7  -7   19.09    4.27
   0   7   7    3.75   10.58
   0  -7  -7    4.47    6.62
   0  -7  -7    5.59    4.54
   0  -7  -7    8.86    4.48
   0  -7  -7   16.38    4.33
   0  -7  -8   -1.48    3.12
   0  -7  -8    0.52    4.85
   0   7   8   -3.75    9.58
   0   7   8   16.75   11.68
   0  -7  -8   -1.64    4.24
   0   7   8    9.77    9.48
   0  -7  -8   -1.81    4.66
   0  -7  -8    1.03    4.39
   0  -7  -8   -1.26    8.04
   0  -7  -8   -0.52    5.89
   0  -7  -8    1.11    2.91
   0  -7  -8    0.85    4.85
   0  -7  -8   -0.15    4.02
   0  -7  -9   95.52    9.10
   0  -7  -9  133.32   10.03
   0  -7  -9  111.21   10.42
   0  -7  -9  118.36   10.16
   0   7   9  152.16   17.87
   0   7   9  118.33   15.69
   0  -7  -9  146.48   14.69
   0  -7  -9  105.48   10.23
   0  -7  -9  133.82   10.51
   0  -7 -10    8.10    3.32
   0  -7 -10   17.75    4.74
   0  -7 -10   21.31    5.50
   0   7  10   30.51   13.09
   0  -7 -10   23.56    6.01
   0  -7 -10   23.59    5.23
   0   7  10   16.34    9.65
   0  -7 -10   14.98    5.29
   0  -7 -10    6.63    8.24
   0  -7 -11   67.15    7.10
   0  -7 -11   70.82    7.82
   0   7  11   62.04   12.07
   0  -7 -11   63.62    8.19
   0  -7 -11   69.30    7.48
   0  -7 -11   70.64    7.36
   0  -7 -11   57.94    6.80
   0  -7 -11   55.91   10.94
   0  -7 -11   60.71    6.03
   0  -7 -12    8.29    4.63
   0  -7 -12   23.91    5.82
   0   7  12   11.39    9.30
   0  -7 -12   12.11    5.92
   0  -7 -12   22.81    5.49
   0  -7 -12   15.22    5.09
   0  -7 -12   11.85    8.27
   0  -7 -12   15.25    4.50
   0  -7 -12   12.69    3.53
   0  -7 -13    8.78    4.64
   0  -7 -13    5.86    5.47
   0  -7 -13    8.72    4.28
   0  -7 -13   16.08    6.19
   0  -7 -13   11.68    5.33
   0  -7 -13    9.18    4.91
   0  -7 -13   -0.37    3.34
   0  -7 -13   13.04    4.36
   0  -7 -13    3.84    7.91
   0  -7 -14   93.57    8.87
   0  -7 -14   70.27    7.95
   0  -7 -14   92.88    9.38
   0  -7 -14   88.09    8.12
   0  -7 -14   86.58    7.71
   0  -7 -14   98.33    8.70
   0  -7 -14  106.68    8.43
   0  -7 -15   71.59    7.50
   0  -7 -15   64.71    7.71
   0  -7 -15   61.56    6.60
   0  -7 -15   67.99    6.32
   0  -7 -15   71.07    6.79
   0  -7 -15   78.49    7.31
   0  -7 -15   72.22    6.88
   0  -7 -16    3.29    3.53
   0  -7 -16   -0.26    4.31
   0  -7 -16    3.76    4.92
   0  -7 -16    1.45    3.20
   0  -7 -16    4.94    4.18
   0  -7 -16    0.39    3.85
   0  -7 -16    5.63    3.39
   0  -7 -16    9.95    2.53
   0  -7 -17    3.56    3.06
   0  -7 -17    0.33    3.67
   0  -7 -17   -0.12    3.98
   0  -7 -17    6.00    3.68
   0  -7 -17    5.51    2.68
   0  -7 -17    6.67    3.51
   0  -7 -17    7.79    3.08
   0  -7 -18   44.16    4.72
   0  -7 -18   41.53    4.05
   0  -7 -18   39.30    4.38
   0  -7 -18   38.42    3.99
   0  -7 -19    2.18    2.36
   0  -7 -19    5.12    2.16
   0  -7 -19    1.17    1.73
   0  -7 -19    1.02    1.52
   0   8 -21   -0.58    1.59
   0  -8  21   -0.95    2.94
   0   8 -21    0.78    1.71
   0   8 -20    2.82    1.66
   0  -8  20    4.52    3.91
   0   8 -20    2.47    2.62
   0   8 -19    7.07    2.40
   0  -8  19    7.01    4.78
   0   8 -19    8.53    3.32
   0  -8  19    8.99    3.20
   0   8 -18    0.63    2.70
   0   8 -18    0.98    3.11
   0   8 -18   -0.85    4.07
   0  -8  18   -1.53    5.57
   0  -8  18   -2.27    3.79
   0   8 -17   60.11    6.69
   0   8 -17   48.49    5.75
   0   8 -17   54.83    5.16
   0   8 -17   51.00    5.79
   0   8 -17   55.36    6.70
   0   8 -17   48.93    4.92
   0  -8  17   54.43    6.21
   0   8 -16    4.08    4.09
   0   8 -16   -1.97    5.01
   0   8 -16    3.08    4.09
   0   8 -16    5.41    3.25
   0   8 -16    5.07    4.30
   0   8 -16   -1.42    5.19
   0   8 -16    6.22    3.23
   0  -8  16    4.66    4.76
   0   8 -15   31.00    5.90
   0   8 -15   23.03    4.84
   0   8 -15   20.26    6.19
   0   8 -15   26.70    5.41
   0   8 -15   27.23    5.48
   0   8 -15   25.29    3.94
   0   8 -15   21.39    4.21
   0  -8  15   22.99    5.52
   0   8 -14   73.83   10.44
   0   8 -14   64.83    7.82
   0  -8  14   31.04   12.82
   0   8 -14   54.01    5.45
   0   8 -14   44.65    6.83
   0   8 -14   49.08    6.90
   0  -8  14   45.29   12.73
   0   8 -14   64.98    7.45
   0   8 -14   48.97    6.34
   0  -8  14   44.69   10.80
   0  -8  14   59.34    7.08
   0   8 -13   61.03   10.83
   0   8 -13   77.66    8.82
   0  -8  13   62.23   15.37
   0   8 -13   77.55    6.81
   0   8 -13   73.97    8.04
   0   8 -13   65.93    8.29
   0  -8  13   68.30   14.82
   0  -8  13   50.23   13.02
   0  -8  13   87.72   12.56
   0   8 -13   86.56    8.54
   0   8 -13   78.37    7.62
   0  -8  13   87.73    8.35
   0   8 -12    8.93    7.91
   0  -8  12    0.34    4.40
   0   8 -12    2.44    6.45
   0  -8  12    3.69   11.57
   0   8 -12    3.87    5.16
   0  -8  12   11.28   10.36
   0  -8  12    6.18   11.09
   0   8 -12    5.23    4.37
   0  -8  12   -0.73    8.52
   0   8 -12    7.66    5.13
   0  -8  12   -0.37    5.19
   0  -8  11  235.11   19.43
   0   8 -11  245.68   19.68
   0   8 -11  280.70   23.42
   0  -8  11  273.20   20.13
   0   8 -11  315.92   20.84
   0  -8  11  263.08   27.34
   0  -8  11  265.98   27.33
   0   8 -11  254.23   24.81
   0  -8  11  178.07   24.83
   0  -8  11  272.99   24.71
   0   8 -11  267.95   19.94
   0   8 -11  282.27   20.34
   0  -8  11  286.98   20.38
   0   8 -10  208.61   21.26
   0  -8  10  228.60   18.16
   0   8 -10  239.94   18.48
   0   8 -10  275.25   21.96
   0  -8  10  242.04   18.73
   0   8 -10  278.51   19.43
   0  -8  10  204.26   25.27
   0   8 -10  237.70   18.91
   0   8 -10  249.11   23.79
   0   8 -10  271.13   23.70
   0   8 -10  263.57   18.86
   0  -8  10  265.64   23.42
   0   8 -10  226.24   18.43
   0  -8  10  201.88   21.32
   0  -8  10  268.44   18.92
   0   8  -9   84.03   12.41
   0   8  -9  106.83   12.88
   0  -8   9  102.62    9.14
   0  -8   9  105.94    9.68
   0   8  -9  114.40   10.39
   0  -8   9   96.13   15.85
   0   8  -9  104.97    9.81
   0   8  -9  104.35    9.62
   0  -8   9  123.51   17.45
   0   8  -9   90.45   14.42
   0   8  -9  117.31   15.25
   0  -8   9  118.70   14.33
   0   8  -9  109.16    9.64
   0  -8   9   83.97   12.34
   0  -8   9  110.27    9.84
   0  -8   8  414.32   30.80
   0   8  -8  418.35   33.47
   0   8  -8  353.28   33.72
   0   8  -8  446.17   31.38
   0  -8   8  413.08   31.11
   0  -8   8  363.54   36.38
   0   8  -8  428.97   35.64
   0   8  -8  424.22   31.07
   0   8  -8  428.64   31.10
   0   8  -8  397.58   34.79
   0  -8   8  410.90   37.10
   0  -8   8  408.73   34.37
   0   8  -8  458.85   31.04
   0  -8   8  430.68   35.33
   0  -8   8  440.41   31.18
   0   8  -7  165.34   16.76
   0   8  -7  147.06   15.68
   0  -8   7  157.19   13.07
   0  -8   7  164.02   14.02
   0   8  -7  164.55   13.75
   0  -8   7  163.24   13.36
   0  -8   7  149.12   18.51
   0   8  -7  153.58   13.18
   0   8  -7  166.14   13.18
   0  -8   7  169.24   19.63
   0   8  -7  170.07   17.63
   0  -8   7  166.07   17.16
   0  -8   7  171.74   17.92
   0   8  -7  180.05   13.16
   0  -8   7  162.33   13.38
   0  -8   6   69.11    7.27
   0   8  -6   86.89    9.96
   0   8  -6   72.91   11.18
   0  -8   6   80.13    8.46
   0  -8   6   61.63    7.52
   0   8  -6   80.73    7.99
   0  -8   6   77.13   12.08
   0   8  -6   61.61    7.18
   0   8  -6   68.08    7.15
   0   8  -6   84.83   12.44
   0  -8   6   87.39   14.46
   0  -8   6   64.24   11.80
   0  -8   6   69.77   11.79
   0   8  -6   56.60    6.65
   0  -8   6   68.60    7.45
   0  -8   5  854.76   60.74
   0   8  -5  779.75   63.88
   0   8  -5  800.40   62.59
   0  -8   5  892.23   61.12
   0   8  -5  877.59   60.92
   0  -8   5  908.65   61.00
   0  -8   5  711.64   63.98
   0   8  -5  860.28   60.77
   0   8  -5  818.88   60.68
   0  -8   5  853.28   65.48
   0   8  -5  887.58   64.32
   0  -8   5  809.73   64.15
   0   8  -5  829.83   60.48
   0  -8   5  880.99   64.88
   0  -8   5  900.18   60.86
   0  -8   4   74.14    7.27
   0   8  -4   70.62   11.17
   0  -8   4   48.13    7.49
   0   8  -4   65.26    7.47
   0  -8   4   65.36    7.31
   0  -8   4   35.58    9.22
   0   8  -4   52.43    8.05
   0   8  -4   69.22    6.63
   0   8  -4   60.37    6.67
   0   8  -4   64.10   11.82
   0   8  -4   66.16   11.73
   0  -8   4   53.27   11.83
   0  -8   4   83.18   12.10
   0  -8   4   74.20   12.06
   0  -8   4   79.62    7.41
   0  -8   3  712.36   50.13
   0  -8   3  714.78   50.38
   0   8  -3  749.27   50.25
   0  -8   3  737.62   50.35
   0   8  -3  728.87   54.04
   0   8  -3  678.79   51.68
   0   8  -3  639.06   49.78
   0   8  -3  679.95   49.92
   0  -8   3  638.98   53.80
   0   8  -3  784.97   53.79
   0  -8   3  687.32   54.24
   0  -8   3  681.84   53.55
   0  -8   3  712.29   50.11
   0   8  -2   69.80   11.56
   0  -8   2   82.18    7.50
   0  -8   2   78.45    7.81
   0  -8   2   58.43    7.13
   0   8  -2   75.67    7.79
   0   8  -2   59.91    8.75
   0  -8   2   66.81    6.55
   0   8  -2   60.83    6.21
   0   8  -2   68.90    6.66
   0   8  -2   69.00   11.66
   0   8  -2   51.44   10.99
   0  -8   2   75.56   11.09
   0  -8   2   71.13   12.34
   0  -8   2   62.44    7.16
   0   8  -1   10.12    8.50
   0  -8   1    7.73    5.17
   0   8  -1   11.99    5.31
   0  -8   1   11.53    4.69
   0   8  -1    4.24    5.89
   0   8  -1    6.68    3.28
   0  -8   1    6.81    3.54
   0   8  -1    7.97    3.45
   0   8  -1    3.11    9.33
   0  -8   1    4.89    6.97
   0   8  -1   13.05    8.89
   0  -8   1    5.26    9.22
   0  -8   1    9.48    4.59
   0   8   0  129.37   10.25
   0  -8   0  107.15    9.88
   0  -8   0  109.23    9.69
   0  -8   0   89.82   11.05
   0   8   0  114.22   12.09
   0  -8   0  104.15    8.88
   0   8   0  128.67   14.55
   0  -8   0   95.96   11.81
   0   8   0  117.84   14.53
   0  -8   0   94.74    8.79
   0  -8   0  112.60    9.61
   0   8   0   85.82   13.26
   0  -8  -1  949.04   67.86
   0   8   1 1028.53   68.09
   0   8   1  988.07   71.75
   0  -8  -1  893.60   69.47
   0  -8  -1  865.69   67.38
   0   8   1 1037.73   71.63
   0  -8  -1 1027.16   72.32
   0  -8  -1 1122.66   67.92
   0   8   1 1018.73   71.44
   0  -8  -1  886.04   67.35
   0   8   2   30.35    9.50
   0  -8  -2   16.31    5.19
   0  -8  -2   16.85    3.56
   0   8   2   19.73    6.14
   0  -8  -2   10.12    5.17
   0   8   2   15.03   10.10
   0   8   2    3.99   10.44
   0  -8  -2    6.60    3.69
   0  -8  -2   19.94    9.93
   0  -8  -3   62.21    7.41
   0  -8  -3   59.68    5.95
   0  -8  -3   56.53    6.32
   0   8   3   64.08   12.12
   0   8   3   65.21   12.13
   0  -8  -3   79.81   11.97
   0  -8  -3   77.52    7.12
   0   8   3   81.88   11.34
   0   8   4  240.83   22.49
   0  -8  -4  249.87   18.89
   0  -8  -4  250.48   19.17
   0   8   4  311.38   24.62
   0  -8  -4  258.50   18.73
   0   8   4  275.32   24.46
   0  -8  -4  269.08   19.23
   0  -8  -4  276.90   23.09
   0  -8  -4  237.83   22.94
   0  -8  -4  220.58   18.26
   0  -8  -5  163.88   11.34
   0   8   5  172.23   15.32
   0  -8  -5  123.37   10.41
   0  -8  -5  116.16   11.51
   0   8   5  116.42   16.88
   0  -8  -5  125.11   10.90
   0   8   5  116.92   16.16
   0  -8  -5  159.27   15.72
   0  -8  -5  188.50   16.50
   0  -8  -5  128.10   11.53
   0  -8  -5  133.67   10.87
   0   8   6  103.64   12.20
   0  -8  -6   96.15    8.66
   0  -8  -6  107.20    8.97
   0  -8  -6   93.16    9.48
   0   8   6   95.12   14.60
   0  -8  -6   96.68    8.85
   0   8   6  128.76   16.52
   0  -8  -6   93.66   12.47
   0  -8  -6  113.13   13.44
   0  -8  -6   92.06    8.76
   0  -8  -6   97.45    9.44
   0   8   7   49.04    6.16
   0  -8  -7   55.71    5.98
   0   8   7   56.19    9.18
   0  -8  -7   48.36    7.10
   0  -8  -7   62.06    6.59
   0   8   7   77.72   14.48
   0  -8  -7   52.96    6.42
   0   8   7   54.27   12.45
   0  -8  -7   47.94    9.58
   0  -8  -7   52.90    6.35
   0  -8  -7   61.59    6.97
   0  -8  -8  122.52   11.21
   0   8   8  150.21   17.15
   0  -8  -8  134.96   10.78
   0   8   8  167.81   18.21
   0  -8  -8  132.48   10.85
   0  -8  -8  122.98   11.10
   0  -8  -8  133.62   10.89
   0  -8  -8  106.15   10.01
   0  -8  -9  225.99   18.91
   0   8   9  203.53   23.28
   0  -8  -9  237.62   18.78
   0   8   9  306.85   25.97
   0  -8  -9  245.94   18.81
   0  -8  -9  248.30   19.01
   0  -8  -9  251.19   22.67
   0  -8  -9  265.33   18.73
   0  -8 -10   17.35    8.58
   0  -8 -10   23.68    5.02
   0  -8 -10   19.40    5.73
   0   8  10   42.90   10.87
   0  -8 -10   27.62    5.36
   0   8  10   28.08   12.28
   0  -8 -10   21.20    5.02
   0  -8 -10   29.52    5.88
   0  -8 -10   19.82    5.47
   0  -8 -11   27.76    4.89
   0  -8 -11   20.00    5.30
   0  -8 -11   17.14    6.17
   0  -8 -11   15.58    5.03
   0   8  11    4.48    8.56
   0  -8 -11   13.41    4.69
   0  -8 -11   29.25    8.78
   0  -8 -11   10.13    4.42
   0  -8 -12   10.87    4.61
   0  -8 -12   20.02    5.23
   0  -8 -12   13.49    4.77
   0  -8 -12    7.12    6.00
   0  -8 -12   18.08    4.62
   0  -8 -12   16.78    4.34
   0  -8 -13   -1.66    5.66
   0  -8 -13   -5.28    3.50
   0  -8 -13    5.11    4.44
   0  -8 -13    0.51    3.75
   0  -8 -13    2.69    4.01
   0  -8 -13    5.02    4.09
   0  -8 -14   21.79    5.42
   0  -8 -14   10.89    3.35
   0  -8 -14   14.57    4.41
   0  -8 -14   25.42    4.02
   0  -8 -14   18.51    4.12
   0  -8 -14   17.73    4.06
   0  -8 -15    8.15    4.45
   0  -8 -15    9.37    3.78
   0  -8 -15   13.01    3.35
   0  -8 -15   13.85    3.60
   0  -8 -15    8.65    3.38
   0  -8 -16   17.21    3.01
   0  -8 -16   17.47    3.71
   0  -8 -16   10.85    3.33
   0  -8 -16   11.21    3.89
   0  -8 -16   19.35    3.26
   0  -8 -16   20.35    3.07
   0  -8 -17   -2.54    2.05
   0  -8 -17    1.98    2.84
   0  -8 -17   -3.18    2.67
   0  -8 -17    2.00    2.16
   0  -8 -17   -2.90    2.05
   0  -8 -18    4.19    1.44
   0  -8 -18    1.71    1.40
   0  -8 -18    0.78    1.98
   0  -9  20   -2.29    2.36
   0   9 -20    0.89    1.29
   0  -9  19   29.82    4.19
   0   9 -19   31.31    2.81
   0   9 -18   22.27    3.13
   0   9 -18   15.44    3.65
   0  -9  18   18.02    4.66
   0   9 -18   19.97    3.17
   0  -9  18   22.74    3.45
   0   9 -17   38.15    4.55
   0   9 -17   31.39    4.93
   0  -9  17   32.25    6.23
   0  -9  17   40.45    4.81
   0   9 -17   37.13    4.46
   0   9 -17   42.78    5.16
   0   9 -16   10.65    4.50
   0   9 -16    9.02    4.10
   0   9 -16    8.94    4.61
   0  -9  16   14.25    5.79
   0   9 -16   11.34    3.01
   0  -9  16   21.99    4.37
   0   9 -15   79.68    6.94
   0   9 -15   78.94    7.71
   0   9 -15   79.02    7.37
   0   9 -15   67.59    7.33
   0   9 -15   70.00    7.78
   0  -9  15   75.13    8.89
   0   9 -15   57.68    6.40
   0  -9  15   80.47    7.49
   0  -9  14    6.98    6.74
   0   9 -14    4.99    5.38
   0   9 -14   10.33    3.91
   0   9 -14    8.33    4.96
   0  -9  14    8.72    4.94
   0   9 -14    4.84    4.87
   0   9 -14    9.94    4.82
   0   9 -13  212.63   16.79
   0   9 -13  182.92   15.96
   0   9 -13  232.63   16.68
   0  -9  13  220.84   16.53
   0   9 -13  208.36   16.61
   0   9 -12    4.88    6.01
   0  -9  12    1.57    4.14
   0   9 -12    3.49    4.21
   0  -9  12    7.74    8.37
   0   9 -12    7.21    5.07
   0  -9  12    0.18    5.44
   0   9 -11  314.17   25.19
   0   9 -11  267.70   21.79
   0  -9  11  263.26   21.63
   0  -9  11  282.85   22.13
   0   9 -11  302.90   22.70
   0  -9  11  243.39   28.19
   0   9 -11  323.01   22.40
   0   9 -11  317.71   22.39
   0   9 -11  302.61   21.96
   0  -9  11  313.81   27.05
   0  -9  11  331.91   22.48
   0   9 -10  151.71   12.50
   0   9 -10  104.81   15.01
   0  -9  10  146.23   12.20
   0   9 -10  149.77   15.47
   0  -9  10  156.55   12.79
   0   9 -10  181.69   13.58
   0  -9  10  114.52   18.05
   0   9 -10  147.27   12.99
   0   9 -10  157.44   13.10
   0   9 -10  164.59   17.66
   0   9 -10  127.54   17.40
   0  -9  10  156.94   19.48
   0   9 -10  155.22   12.81
   0   9 -10  157.57   12.43
   0  -9  10  182.19   18.08
   0  -9  10  165.32   13.20
   0  -9   9   57.69    6.69
   0   9  -9   66.60    9.84
   0   9  -9   68.66    7.22
   0   9  -9   57.24   10.07
   0  -9   9   65.97    7.33
   0   9  -9   65.20    8.23
   0  -9   9   42.52   11.93
   0   9  -9   68.00    7.53
   0   9  -9   59.90    7.43
   0   9  -9   72.85   12.20
   0  -9   9   36.95   13.09
   0   9  -9   62.90   11.95
   0  -9   9   80.78   12.45
   0   9  -9   65.57    6.72
   0   9  -9   61.19    6.93
   0  -9   9   43.10   10.27
   0  -9   9   64.65    7.70
   0  -9   8    2.94    4.38
   0   9  -8    3.52    7.92
   0   9  -8    1.55    6.83
   0  -9   8    2.87    4.95
   0   9  -8    3.42    6.09
   0  -9   8    7.96    6.70
   0  -9   8    2.85    8.67
   0   9  -8   -1.42    9.53
   0   9  -8    4.95    9.47
   0  -9   8   10.77   10.70
   0  -9   8    6.60    5.59
   0  -9   8   -6.75    9.28
   0   9  -8    6.63    4.26
   0  -9   8   -4.22    8.46
   0   9  -8   -1.46    5.00
   0   9  -8    7.76    5.46
   0   9  -7  179.15   16.71
   0   9  -7  168.54   17.94
   0  -9   7  164.29   14.08
   0   9  -7  174.71   14.16
   0   9  -7  183.39   14.50
   0  -9   7  171.14   14.46
   0   9  -7  191.21   14.95
   0  -9   7  185.00   15.17
   0   9  -7  185.15   19.01
   0  -9   7  186.11   20.40
   0   9  -7  167.95   13.80
   0  -9   7  160.36   18.15
   0  -9   7  201.44   19.32
   0  -9   7  176.34   14.41
   0  -9   6   19.80    5.29
   0   9  -6   17.41    7.12
   0   9  -6   22.92    9.35
   0   9  -6   11.94    5.20
   0   9  -6   16.69    4.90
   0  -9   6   10.59    6.72
   0   9  -6   13.02    6.15
   0  -9   6    6.16    5.17
   0   9  -6   19.56   10.00
   0  -9   6   20.96   10.74
   0  -9   6   17.52    9.22
   0   9  -6   10.68    3.97
   0  -9   6   32.04   10.38
   0  -9   6    9.34    5.38
   0   9  -5  288.12   26.03
   0  -9   5  320.78   21.67
   0   9  -5  310.03   23.94
   0   9  -5  279.59   21.32
   0   9  -5  294.37   21.64
   0   9  -5  276.75   21.93
   0  -9   5  251.13   21.66
   0  -9   5  249.78   21.99
   0   9  -5  271.73   25.47
   0  -9   5  255.20   26.27
   0  -9   5  308.35   26.05
   0  -9   5  331.25   26.65
   0  -9   5  296.54   21.79
   0   9  -4    2.26    8.42
   0   9  -4   -0.90    6.48
   0  -9   4    4.71    5.31
   0   9  -4    3.51    4.13
   0   9  -4    7.08    4.32
   0  -9   4   -0.20    5.09
   0   9  -4    4.85    6.05
   0  -9   4    2.98    6.25
   0   9  -4    8.32    9.77
   0   9  -4    2.38    9.28
   0  -9   4   -0.81    9.24
   0  -9   4   27.17    9.83
   0  -9   4    8.07    9.18
   0  -9   4   12.54    5.48
   0  -9   3   61.01    7.42
   0  -9   3   68.48    7.71
   0   9  -3   73.75    8.06
   0  -9   3   63.03    8.04
   0   9  -3   53.89    6.66
   0   9  -3   50.87    6.13
   0  -9   3   43.68    6.21
   0   9  -3   71.86   12.58
   0   9  -3   60.25   11.82
   0  -9   3   78.78   11.69
   0  -9   3   66.44   12.41
   0  -9   3   59.54    7.27
   0   9  -2  141.49   15.79
   0  -9   2  150.17   11.65
   0  -9   2  141.42   11.80
   0   9  -2  130.26   11.93
   0  -9   2  125.71   11.91
   0   9  -2  132.46   16.42
   0  -9   2  130.54   10.77
   0   9  -2  119.22   10.50
   0   9  -2  123.84   16.02
   0  -9   2  109.77   14.58
   0  -9   2  169.04   16.91
   0  -9   2  129.38   11.55
   0  -9   1    8.08    6.01
   0   9  -1   16.78    6.27
   0   9  -1    1.00    6.21
   0  -9   1   16.56    3.97
   0   9  -1   10.37    3.57
   0  -9   1   10.52    7.15
   0   9  -1   16.16   10.75
   0   9  -1   18.17   10.29
   0   9  -1   19.60    9.41
   0  -9   1    8.24    5.27
   0   9   0  473.66   31.44
   0  -9   0  450.78   31.28
   0   9   0  451.20   35.98
   0   9   0  380.10   33.05
   0  -9   0  371.26   30.31
   0   9   0  449.44   35.52
   0  -9   0  445.36   31.08
   0   9   0  424.85   35.06
   0  -9  -1  398.83   30.00
   0   9   1  438.29   30.30
   0   9   1  348.41   32.11
   0   9   1  405.68   34.64
   0  -9  -1  376.31   29.19
   0  -9  -1  394.98   29.32
   0   9   1  390.01   33.99
   0  -9  -1  486.59   35.64
   0   9   1  389.48   33.81
   0  -9  -1  470.25   30.04
   0   9   2   -5.11    8.44
   0  -9  -2  -10.14    5.38
   0  -9  -2   -0.19    5.57
   0   9   2   -0.42    6.61
   0   9   2   10.32    8.01
   0  -9  -2    1.83    3.29
   0   9   2    5.21   10.45
   0   9   2    5.66   10.13
   0  -9  -2   -0.42    3.74
   0  -9  -2    0.79    8.61
   0   9   3  282.80   18.09
   0  -9  -3  221.54   17.16
   0   9   3  244.41   22.47
   0   9   3  190.20   20.13
   0  -9  -3  217.09   16.38
   0   9   3  259.42   22.57
   0   9   3  193.48   20.42
   0  -9  -3  226.45   16.85
   0  -9  -3  184.34   15.92
   0  -9  -3  217.14   20.44
   0  -9  -3  217.10   21.42
   0   9   4    0.90    6.88
   0  -9  -4    1.14    5.52
   0   9   4   13.93    8.38
   0  -9  -4    1.78    4.81
   0   9   4    0.82    9.64
   0   9   4    1.57   10.53
   0  -9  -4    2.18    3.87
   0  -9  -4   -2.23    8.40
   0  -9  -4    9.08    8.23
   0   9   5    1.16    7.38
   0  -9  -5    3.36    5.46
   0  -9  -5   10.45    4.68
   0   9   5   -2.55    4.62
   0   9   5    2.01    7.27
   0  -9  -5    2.63    4.57
   0  -9  -5    5.03    4.08
   0   9   5   20.05   11.18
   0   9   5    9.06   10.33
   0  -9  -5   -4.93    8.31
   0  -9  -5    9.16    8.32
   0  -9  -5    4.33    5.62
   0  -9  -6    0.91    5.41
   0  -9  -6    6.52    4.59
   0   9   6    2.94    4.61
   0   9   6    7.68    7.19
   0  -9  -6    7.61    4.22
   0   9   6   15.56    9.75
   0  -9  -6    5.69    4.23
   0   9   6   -1.65   11.16
   0  -9  -6    3.94    7.45
   0  -9  -6    9.87    8.37
   0  -9  -6    6.25    5.22
   0  -9  -7   73.51    8.02
   0  -9  -7   78.87    7.50
   0   9   7   68.73    7.25
   0  -9  -7   67.26    6.90
   0  -9  -7   64.98    7.23
   0   9   7   76.74   13.32
   0   9   7   82.68   14.28
   0  -9  -7   64.17    6.97
   0  -9  -7   85.50    8.02
   0  -9  -7   70.36   11.60
   0  -9  -8   -0.30    4.42
   0  -9  -8   -2.21    5.07
   0   9   8   -7.08    9.69
   0  -9  -8    0.59    4.27
   0   9   8    8.32   10.68
   0  -9  -8    3.43    3.74
   0  -9  -8    1.74    4.01
   0  -9  -8   -0.68    5.38
   0  -9  -9   48.47    5.72
   0  -9  -9   53.82    6.42
   0  -9  -9   48.02    5.74
   0  -9  -9   28.86    5.00
   0  -9  -9   42.47    6.49
   0  -9  -9   34.92    5.35
   0  -9 -10    1.38    4.16
   0  -9 -10   12.16    5.36
   0  -9 -10   -0.14    3.96
   0  -9 -10    5.93    4.16
   0  -9 -10    2.17    3.51
   0  -9 -10   -1.46    3.83
   0  -9 -11   11.92    3.89
   0  -9 -11    1.77    4.94
   0  -9 -11    1.41    3.94
   0  -9 -11    2.72    3.47
   0  -9 -11    8.53    3.80
   0  -9 -12    6.44    3.70
   0  -9 -12    5.74    4.94
   0  -9 -12    3.81    3.37
   0  -9 -12    0.10    3.28
   0  -9 -12    5.19    3.56
   0  -9 -13   65.74    6.52
   0  -9 -13   51.12    5.57
   0  -9 -13   61.20    5.48
   0  -9 -13   53.16    5.38
   0  -9 -13   57.68    5.60
   0  -9 -14   95.33    7.71
   0  -9 -14  110.17    7.22
   0  -9 -14   80.56    6.93
   0  -9 -14  100.66    7.18
   0  -9 -15    6.47    3.12
   0  -9 -15    3.43    2.17
   0  -9 -15    4.01    1.89
   0  -9 -15    2.40    2.15
   0  -9 -16    2.67    2.27
   0  -9 -16    3.29    1.61
   0  -9 -16    1.17    2.15
   0  -9 -16    2.83    1.41
   0 -10  18    2.13    2.79
   0  10 -18    0.91    1.58
   0 -10  17    6.62    3.62
   0  10 -17    4.42    1.80
   0 -10  17    4.40    2.36
   0  10 -17    5.59    2.42
   0  10 -16    0.88    3.16
   0 -10  16    3.35    4.27
   0  10 -16   -0.05    1.92
   0 -10  16    2.17    2.90
   0  10 -16    3.49    2.18
   0  10 -16    4.97    3.02
   0  10 -15   72.09    6.12
   0  10 -15   57.10    5.12
   0  10 -15   46.01    5.04
   0 -10  15   66.15    5.96
   0  10 -15   56.35    6.04
   0  10 -14   33.08    5.54
   0  10 -14   45.57    5.23
   0  10 -14   42.46    4.52
   0 -10  14   30.51    5.20
   0  10 -13  122.66   11.21
   0  10 -13  129.76   10.49
   0  10 -13  143.22   11.06
   0 -10  13  138.08   11.05
   0  10 -13  126.57   11.10
   0  10 -12   28.86    5.82
   0  10 -12   27.99    4.45
   0  10 -12   33.95    5.23
   0 -10  12   27.31    5.55
   0  10 -12   32.72    5.62
   0  10 -11   54.43    6.08
   0 -10  11   47.27    6.42
   0  10 -11   69.50    7.56
   0  10 -11   70.52    6.74
   0  10 -11   55.79    6.16
   0 -10  11   64.57    7.30
   0  10 -11   67.67    7.30
   0  10 -11   65.57    7.54
   0 -10  10   90.86    8.70
   0  10 -10  109.39    9.08
   0 -10  10   74.50    9.04
   0  10 -10   93.57    9.88
   0  10 -10  116.99    8.85
   0  10 -10  116.31    9.22
   0 -10  10  104.52    9.70
   0  10 -10  108.36    9.52
   0  10 -10   99.78    9.88
   0  10  -9   34.02    5.33
   0 -10   9   23.18    4.72
   0  10  -9   33.71    6.21
   0  10  -9   32.22    5.80
   0  10  -9   26.67    6.50
   0 -10   9   21.47    5.49
   0 -10   9   33.00    7.42
   0  10  -9   27.04    4.57
   0  10  -9   28.85    4.94
   0 -10   9   23.40    6.07
   0  10  -8    7.26    4.88
   0 -10   8    8.37    4.56
   0  10  -8    4.17    7.45
   0  10  -8    8.51    5.20
   0  10  -8    6.55    5.10
   0  10  -8   12.88    6.17
   0 -10   8   11.48    6.79
   0 -10   8    8.55    5.20
   0  10  -8    2.77    8.86
   0  10  -8   10.59    9.55
   0 -10   8    8.13    9.41
   0  10  -8    7.35    4.00
   0  10  -8   10.03    3.87
   0 -10   8   13.96    9.05
   0 -10   8    6.12    7.67
   0 -10   8   14.34    5.75
   0 -10   7  150.29   12.17
   0  10  -7  138.90   12.57
   0  10  -7  152.29   14.30
   0  10  -7  113.72   15.83
   0  10  -7  153.26   12.71
   0  10  -7  145.34   12.22
   0  10  -7  165.35   13.04
   0 -10   7  160.72   13.49
   0 -10   7  156.16   12.69
   0 -10   7  121.13   17.21
   0  10  -7  174.51   17.42
   0 -10   7  117.45   15.84
   0  10  -7  130.63   11.71
   0  10  -7  141.04   11.67
   0 -10   7  166.56   12.85
   0  10  -6   49.57    8.37
   0 -10   6   69.17    7.06
   0  10  -6   62.01    7.45
   0  10  -6   47.24   10.50
   0  10  -6   54.96    6.82
   0 -10   6   56.00    6.54
   0 -10   6   51.90    8.49
   0  10  -6   52.45    7.84
   0 -10   6   43.71    7.25
   0 -10   6   55.77   11.95
   0  10  -6   74.02   11.75
   0 -10   6   60.32   11.39
   0 -10   6   60.66    7.69
   0  10  -5  780.87   59.74
   0  10  -5  702.56   57.02
   0 -10   5  793.39   55.42
   0  10  -5  830.88   55.74
   0 -10   5  773.81   55.67
   0 -10   5  824.12   55.90
   0 -10   5  771.54   55.15
   0  10  -5  734.83   55.22
   0  10  -5  691.16   58.95
   0 -10   5  610.67   59.13
   0 -10   5  711.75   59.55
   0 -10   5  858.27   55.72
   0  10  -4  150.41   16.03
   0  10  -4  171.87   19.00
   0 -10   4  200.55   14.71
   0 -10   4  180.84   15.22
   0  10  -4  184.99   15.10
   0  10  -4  178.22   19.82
   0  10  -4  176.57   19.01
   0 -10   4  131.77   17.69
   0 -10   4  184.90   14.80
   0 -10   4  181.05   19.48
   0 -10   4  171.33   13.92
   0  10  -4  190.07   14.11
   0 -10   3   44.25    6.36
   0 -10   3   30.71    4.80
   0  10  -3   26.14    4.84
   0 -10   3   31.50    7.20
   0  10  -3   29.04    6.95
   0  10  -3   19.23   10.53
   0  10  -3   30.25   10.48
   0 -10   3   30.94   10.49
   0 -10   3   34.21    6.59
   0  10  -2    3.15    8.57
   0 -10   2    2.16    5.65
   0 -10   2    5.42    3.73
   0  10  -2    1.59    3.51
   0 -10   2   12.51    6.33
   0  10  -2    5.06    6.27
   0  10  -2   -9.19   10.48
   0  10  -2    3.62    9.56
   0 -10   2    9.03    9.76
   0 -10   2   -3.59    5.63
   0 -10   1   13.36    3.73
   0 -10   1    6.04    6.23
   0  10  -1    8.76    6.23
   0  10  -1    5.87    9.60
   0  10  -1   -3.34   10.27
   0 -10   1   14.91    5.84
   0  10  -1   14.88    9.34
   0  10   0    8.56    9.18
   0 -10   0   16.38    6.33
   0  10   0   20.78    6.87
   0 -10   0   15.47    3.74
   0  10   0   21.37   10.89
   0  10   0   16.72   10.85
   0 -10   0    9.35    7.62
   0 -10   0   -0.81    9.42
   0 -10   0   22.56    6.17
   0 -10  -1  287.11   21.50
   0  10   1  314.81   21.89
   0  10   1  295.14   25.85
   0  10   1  309.60   26.70
   0 -10  -1  204.25   23.79
   0 -10  -1  237.58   25.28
   0 -10  -1  278.01   21.20
   0  10   1  265.40   25.31
   0  10   2   40.27    9.87
   0 -10  -2   54.97    6.25
   0 -10  -2   40.27   10.20
   0 -10  -2   30.18    8.89
   0  10   2   40.20    7.68
   0 -10  -2   27.67    6.62
   0  10   2   15.09   10.54
   0  10   2   24.12   10.54
   0 -10  -3   92.00    8.86
   0  10   3  103.03   12.97
   0  10   3   97.45    9.56
   0  10   3  102.32   14.43
   0  10   3   86.59   14.19
   0 -10  -3   66.87   11.87
   0 -10  -3   85.39   13.16
   0 -10  -3   96.50    9.43
   0  10   3   94.88   10.38
   0 -10  -4   25.97    5.22
   0 -10  -4   20.94    5.04
   0  10   4   12.46    8.01
   0  10   4   25.62    5.86
   0  10   4   20.70   10.90
   0  10   4   13.01   10.16
   0 -10  -4   28.02    8.51
   0 -10  -4    9.83    8.46
   0 -10  -4   32.78    6.10
   0  10   4   33.49    7.41
   0 -10  -5   99.28    8.58
   0 -10  -5   91.71    8.30
   0  10   5   91.59    8.84
   0 -10  -5   86.73    9.01
   0  10   5   76.61   10.03
   0 -10  -5   91.62    8.92
   0 -10  -6   52.20    5.85
   0  10   6   44.99    5.76
   0 -10  -6   44.50    5.34
   0 -10  -6   40.74    5.11
   0  10   6   27.21    7.63
   0 -10  -6   36.96    6.14
   0 -10  -6   48.96    6.46
   0 -10  -7   35.65    5.14
   0  10   7   29.96    4.96
   0 -10  -7   42.05    6.44
   0 -10  -7   27.97    4.47
   0  10   7   31.09    7.30
   0 -10  -7   39.64    5.64
   0 -10  -7   35.70    6.03
   0 -10  -8   19.91    5.41
   0 -10  -8   19.51    3.86
   0  10   8   16.98    6.66
   0 -10  -8   14.40    4.82
   0 -10  -8   25.48    5.32
   0 -10  -8   23.35    4.47
   0 -10  -9   11.73    3.64
   0 -10  -9    4.14    3.66
   0  10   9   12.22    6.10
   0 -10  -9    5.47    3.11
   0  10   9    7.14    3.70
   0 -10  -9    1.51    4.59
   0 -10 -10    2.63    4.11
   0 -10 -10    5.77    3.24
   0 -10 -10    1.70    3.30
   0 -10 -11   23.85    4.37
   0 -10 -11   29.91    3.81
   0 -10 -11   28.75    3.88
   0 -10 -12   24.67    3.35
   0 -10 -12   28.19    3.43
   0 -10 -13    2.13    2.03
   0 -10 -13    2.55    1.95
   0 -10 -14    2.72    2.15
   0 -10 -14   -1.67    1.52
   0 -10 -14    1.71    1.32
   0 -10 -15    3.33    1.41
   0  11 -16   -1.38    1.84
   0  11 -15   45.61    4.19
   0 -11  15   66.55    4.77
   0  11 -14   12.66    3.23
   0  11 -14   11.78    2.34
   0  11 -14   17.06    3.20
   0 -11  14   18.22    3.15
   0  11 -13   52.47    5.01
   0 -11  13   61.34    5.11
   0  11 -13   42.74    5.02
   0 -11  12   38.95    4.92
   0  11 -12   54.48    5.59
   0 -11  12   59.18    5.76
   0  11 -12   50.52    5.75
   0 -11  12   53.79    6.62
   0  11 -11   -0.65    3.86
   0 -11  11    5.38    3.24
   0  11 -11    2.13    4.26
   0 -11  11   -4.53    5.36
   0 -11  11    0.13    4.10
   0 -11  10   72.34    7.26
   0  11 -10   96.15    7.90
   0 -11  10   96.64    8.86
   0  11 -10   86.76    8.17
   0 -11  10  101.40    8.21
   0  11 -10   87.70    7.47
   0 -11  10   68.02    7.06
   0 -11   9  106.79    9.65
   0  11  -9  129.86   10.24
   0 -11   9  122.56   11.04
   0  11  -9  118.57   10.49
   0 -11   9  144.22   10.57
   0 -11   9  106.98    9.70
   0  11  -9  121.74   10.05
   0 -11   8   31.44    4.42
   0  11  -8   30.16    4.89
   0  11  -8   36.52    5.99
   0 -11   8   27.67    6.50
   0 -11   8   35.77    5.90
   0  11  -8   28.91    5.18
   0 -11   8   24.63    4.54
   0  11  -7   89.09    8.17
   0 -11   7   78.87    7.63
   0  11  -7  104.34    9.01
   0 -11   7  100.29    9.51
   0 -11   7   98.90    8.88
   0  11  -7   83.55    8.62
   0 -11   7   83.67    8.11
   0  11  -6  103.22    8.45
   0 -11   6   81.49    7.84
   0 -11   6  103.91    9.73
   0  11  -6   81.82    9.21
   0 -11   6   95.06    9.20
   0 -11   6   95.99    8.64
   0  11  -6  107.34    9.32
   0  11  -5    3.79    3.89
   0  11  -5   13.58    5.55
   0 -11   5    4.82    6.04
   0 -11   5   11.62    5.58
   0  11  -5    4.55    5.26
   0 -11   5   10.21    4.58
   0  11  -4   18.11    4.34
   0 -11   4   33.60    6.48
   0  11  -4   31.70    6.32
   0 -11   4   29.88    6.19
   0 -11   4   25.70    5.20
   0  11  -3   12.66    3.81
   0  11  -3   19.28    6.08
   0 -11   3   28.81    6.38
   0 -11   3   32.45    6.11
   0 -11   3   26.34    5.24
   0  11  -2   13.05    5.75
   0 -11   2   13.97    5.96
   0 -11   2    6.20    5.61
   0  11  -2    6.94    5.89
   0 -11   2    8.52    5.04
   0 -11   1  115.11   10.46
   0  11  -1  120.96   10.68
   0 -11   1  121.65   10.56
   0  11  -1   88.93   10.52
   0  11   0   93.43    9.26
   0 -11   0   79.08    8.89
   0 -11   0   89.41    8.59
   0  11   0   93.00    9.40
   0  11   1  116.20   10.21
   0 -11  -1  108.03    9.72
   0 -11  -1   97.96    9.27
   0  11   1   87.78    9.91
   0 -11  -2   49.17    6.74
   0  11   2   51.46    7.42
   0 -11  -2   55.78    6.21
   0  11   2   48.83    7.00
   0 -11  -3   59.65    6.28
   0 -11  -3   54.89    6.72
   0  11   3   59.03    7.78
   0 -11  -3   62.25    6.81
   0  11   3   48.59    7.01
   0 -11  -4   42.82    5.26
   0 -11  -4   36.24    5.66
   0  11   4   40.04    6.84
   0 -11  -4   46.61    5.94
   0 -11  -4   40.93    5.18
   0  11   4   43.70    5.92
   0 -11  -5    0.48    3.61
   0  11   5   12.26    4.07
   0 -11  -5    8.30    3.37
   0  11   5    4.10    5.39
   0 -11  -5    2.43    4.26
   0 -11  -5    4.54    4.46
   0 -11  -6   10.73    3.64
   0  11   6    4.19    3.45
   0 -11  -6   10.84    4.46
   0 -11  -6    1.84    3.82
   0  11   6    2.56    5.07
   0 -11  -6    6.60    4.23
   0 -11  -7   96.92    7.45
   0 -11  -7   73.97    7.35
   0  11   7   77.21    8.55
   0 -11  -7   91.38    7.92
   0  11   7   69.41    7.65
   0 -11  -7  107.71    7.89
   0 -11  -8    9.89    3.05
   0 -11  -8   13.82    3.13
   0  11   8    8.50    4.63
   0 -11  -8   14.79    3.91
   0  11   8    9.07    3.15
   0 -11  -8    9.19    3.74
   0 -11  -9    1.71    3.32
   0 -11  -9    3.47    3.19
   0 -11  -9   -0.23    2.43
   0 -11  -9    3.98    2.55
   0 -11 -10    3.05    2.92
   0 -11 -10    0.42    2.82
   0 -11 -10   -0.19    2.12
   0 -11 -10   -0.64    2.07
   0 -11 -11    6.95    2.43
   0 -11 -11    3.67    1.72
   0 -11 -11    1.72    2.36
   0 -11 -11    0.71    1.60
   0 -11 -12    5.17    1.79
   0 -12  14   32.70    3.29
   0  12 -14   38.35    3.21
   0 -12  13   34.21    3.29
   0  12 -13   33.45    3.07
   0 -12  13   27.62    2.82
   0  12 -12   43.63    4.09
   0 -12  12   39.60    3.93
   0 -12  12   39.59    4.44
   0  12 -11    1.69    2.58
   0 -12  11   -2.96    2.68
   0 -12  11    1.56    3.30
   0  12 -10   -1.00    2.71
   0 -12  10    2.06    3.82
   0  12 -10    2.98    3.09
   0 -12  10    3.48    3.20
   0  12  -9   49.79    5.23
   0  12  -9   56.90    5.58
   0 -12   9   61.78    6.01
   0 -12   9   59.13    5.64
   0  12  -9   46.54    5.11
   0  12  -8   94.79    7.30
   0  12  -8   77.40    7.59
   0 -12   8   74.89    7.84
   0 -12   8   95.59    7.65
   0 -12   8   81.05    7.13
   0  12  -8   86.20    7.50
   0  12  -7  164.16   13.02
   0  12  -7  167.71   13.46
   0 -12   7  187.33   13.65
   0 -12   7  191.18   13.52
   0  12  -7  188.40   13.48
   0 -12   7  151.24   13.08
   0  12  -6  140.46   10.70
   0  12  -6  134.03   11.27
   0 -12   6  139.92   11.44
   0 -12   6  146.27   11.35
   0 -12   6  129.65   10.95
   0  12  -6  146.45   11.46
   0  12  -5   13.20    3.07
   0 -12   5   23.35    4.79
   0  12  -5   14.22    4.51
   0 -12   5   24.85    4.78
   0 -12   5    9.72    3.65
   0  12  -5   13.32    4.61
   0 -12   4   62.67    6.56
   0  12  -4   63.59    6.60
   0 -12   4   61.33    6.57
   0 -12   4   48.10    5.96
   0 -12   3   26.12    5.12
   0  12  -3   26.60    5.13
   0 -12   3   35.87    5.35
   0 -12   3   24.88    4.47
   0 -12   2   16.86    4.62
   0  12  -2   20.37    4.93
   0 -12   2   20.64    4.69
   0  12  -2   20.71    4.97
   0 -12   2   14.62    4.10
   0  12  -1   61.86    6.82
   0 -12   1   67.01    6.55
   0 -12   1   55.08    6.60
   0  12  -1   54.57    6.82
   0  12   0   26.60    5.40
   0 -12   0   33.71    5.08
   0 -12   0   34.12    4.62
   0  12   0   37.04    5.57
   0 -12   0   41.17    4.82
   0 -12  -1   24.79    4.10
   0 -12  -1   29.58    4.59
   0  12   1   34.31    5.25
   0 -12  -1   41.51    4.64
   0 -12  -1   20.43    4.14
   0  12   1   30.48    5.07
   0 -12  -2   53.48    5.13
   0 -12  -2   41.98    5.08
   0  12   2   49.88    5.83
   0 -12  -2   50.23    5.44
   0  12   2   51.43    6.07
   0 -12  -2   49.53    5.45
   0 -12  -3   22.63    3.62
   0 -12  -3   18.07    3.49
   0  12   3   17.34    4.14
   0 -12  -3   21.20    3.96
   0 -12  -3   22.99    3.82
   0  12   3   21.90    4.62
   0 -12  -3   31.55    4.12
   0 -12  -4   25.57    3.37
   0  12   4   16.26    3.64
   0 -12  -4   13.93    3.63
   0 -12  -4   21.83    3.28
   0  12   4   15.12    4.32
   0 -12  -4   20.02    3.71
   0  12   5    6.16    3.79
   0 -12  -5    6.82    2.59
   0  12   5    5.28    2.78
   0 -12  -5    5.83    3.07
   0  12   5    4.77    3.14
   0 -12  -5    4.98    3.10
   0 -12  -6   18.21    2.58
   0 -12  -6   15.94    2.63
   0  12   6    8.26    3.64
   0 -12  -6   13.76    3.06
   0  12   6   14.02    3.01
   0 -12  -6   19.98    3.17
   0 -12  -7    5.78    2.45
   0 -12  -7    3.04    2.43
   0 -12  -7    4.06    1.94
   0 -12  -7    1.32    1.84
   0 -12  -8   13.59    2.30
   0 -12  -8   13.22    2.29
   0 -12  -8   10.31    1.73
   0 -12  -8   11.18    1.83
   0 -12  -9    5.14    1.55
   0 -12  -9    0.82    1.50
   0  13 -10    2.80    1.18
   0 -13   9   13.71    2.14
   0 -13   8   88.60    7.46
   0 -13   8  108.57    7.57
   0 -13   7  110.34    8.22
   0 -13   7  118.72    8.34
   0  13  -7   93.01    8.25
   0 -13   6  196.48   15.91
   0 -13   6  238.92   16.06
   0  13  -6  230.89   16.15
   0 -13   5    0.69    2.46
   0 -13   5   -1.03    2.68
   0 -13   5    2.66    1.96
   0  13  -5    0.09    2.75
   0 -13   4   10.46    2.44
   0 -13   4   13.69    3.02
   0 -13   4    9.36    2.39
   0 -13   4   17.86    2.84
   0 -13   3    3.72    2.21
   0 -13   3    9.21    2.54
   0 -13   3    6.34    2.28
   0 -13   3    9.01    2.87
   0 -13   2   20.14    2.84
   0  13  -2   28.93    3.86
   0 -13   2   20.13    3.02
   0 -13   2   25.07    3.02
   0 -13   1   16.43    2.40
   0  13  -1   12.57    3.35
   0 -13   1    5.94    2.01
   0 -13   1   12.88    2.46
   0 -13   1   14.74    2.59
   0  13   0   52.29    4.41
   0 -13   0   45.03    3.47
   0 -13   0   47.47    3.65
   0  13   1   19.00    3.12
   0 -13  -1   21.75    2.40
   0 -13  -1   25.45    2.72
   0 -13  -2   26.39    2.35
   0  13   2   21.09    2.88
   0  13   2   23.19    3.25
   0 -13  -2   22.38    2.66
   0 -13  -3    2.92    1.86
   0  13   3    1.85    1.76
   0  13   3    3.38    1.98
   0 -13  -3    2.17    1.34
   0 -13  -3    3.52    1.39
   0 -13  -4    2.49    1.55
  -1  14  -1   36.39    3.52
  -1  14  -2    3.52    1.74
   1 -13  -7   11.40    1.76
   1 -13  -6    8.25    1.66
   1 -13  -6    8.16    2.04
   1 -13  -5   32.34    3.12
   1 -13  -5   30.51    3.39
   1 -13  -4   42.06    3.66
   1 -13  -4   39.44    3.33
  -1  13   4   20.69    3.42
   1 -13  -4   24.11    2.83
  -1  13   4   28.39    3.66
   1 -13  -4   32.85    2.82
   1 -13  -3    4.82    1.58
   1 -13  -3    1.09    2.58
   1 -13  -3    6.31    2.41
  -1  13   3   -0.19    2.80
   1 -13  -2   46.97    4.33
  -1  13   2   39.18    4.94
   1 -13  -2   44.83    4.52
  -1  13   2   42.86    4.79
   1 -13  -1   49.32    4.46
  -1  13   1   49.17    5.15
   1 -13  -1   45.15    4.65
   1 -13  -1   39.77    4.44
  -1  13   1   37.68    5.07
   1 -13   0   36.69    4.09
  -1  13   0   25.50    4.58
   1 -13   0   40.01    4.26
   1 -13   0   36.87    4.11
  -1  13   0   34.15    4.96
   1 -13   1   43.70    4.82
  -1  13  -1   52.44    5.34
   1 -13   1   51.79    4.95
  -1  13  -1   41.96    5.62
  -1  13  -2   12.92    3.73
   1 -13   2    9.82    3.08
  -1  13  -2   18.36    4.20
   1 -13   3   25.41    3.29
   1 -13   3   32.30    3.88
  -1  13  -4   18.21    3.68
   1 -13   4    9.52    2.97
   1 -13   4   12.64    2.91
   1 -13   5   12.02    2.98
  -1  13  -5   18.72    3.48
   1 -13   5   12.94    3.47
  -1  13  -5   18.40    3.64
   1 -13   6   22.56    3.60
  -1  13  -6   30.73    4.04
   1 -13   6   30.80    4.01
  -1  13  -6   30.94    4.18
  -1  13  -7  124.93    9.74
   1 -13   7  128.78   10.06
   1 -13   7  158.59   10.34
  -1  13  -7  125.67   10.22
  -1  13  -8    3.21    2.00
   1 -13   8    6.80    2.51
   1 -13   8    3.23    2.87
  -1  13  -8    5.55    2.30
   1 -13   9    8.18    2.30
   1 -13   9   10.39    2.48
  -1  13  -9    4.26    1.89
   1 -13  10    2.54    1.80
   1 -13  10   -1.91    2.16
  -1  13 -10    0.62    1.62
   1 -13  11    0.76    1.54
   1 -12 -10   -1.15    1.55
   1 -12 -10   -0.54    1.63
   1 -12  -9   37.70    3.25
   1 -12  -9   27.41    2.72
   1 -12  -9   29.49    3.26
   1 -12  -8    5.76    2.61
  -1  12   8    0.68    3.34
   1 -12  -8   -0.53    1.82
   1 -12  -8    2.63    2.36
   1 -12  -7   28.35    3.18
  -1  12   7   21.49    4.52
   1 -12  -7   39.58    3.78
   1 -12  -7   26.09    3.78
  -1  12   7   21.73    3.57
   1 -12  -7   33.31    4.06
   1 -12  -6    6.94    3.06
  -1  12   6    7.01    2.96
   1 -12  -6    4.46    3.11
  -1  12   6    0.83    4.15
   1 -12  -6    5.80    3.61
   1 -12  -5   30.36    4.13
   1 -12  -5   24.33    3.44
  -1  12   5   19.84    4.13
   1 -12  -5   24.15    4.08
  -1  12   5   24.68    5.11
   1 -12  -5   29.19    4.42
   1 -12  -4  105.88    8.25
  -1  12   4   83.91    8.49
   1 -12  -4   93.62    7.97
   1 -12  -4   93.78    8.14
  -1  12   4   97.68    8.98
   1 -12  -4   96.84    8.45
   1 -12  -3   32.60    4.84
   1 -12  -3   35.80    4.54
  -1  12   3   25.04    5.17
   1 -12  -3   27.50    4.58
  -1  12   3   47.41    5.87
   1 -12  -3   33.98    5.11
  -1  12   2   74.19    7.94
   1 -12  -2   75.84    7.10
   1 -12  -2   86.39    7.26
   1 -12  -2   80.72    7.59
  -1  12   2   79.33    7.96
   1 -12  -2   59.46    6.77
   1 -12  -1  162.28   13.80
  -1  12   1  163.31   14.38
   1 -12  -1  187.01   14.11
  -1  12   1  206.15   14.44
   1 -12  -1  171.64   13.59
   1 -12   0    7.46    4.09
  -1  12   0    7.97    5.13
   1 -12   0    7.02    4.94
  -1  12   0   11.57    5.30
   1 -12   0    1.87    4.22
  -1  12  -1  130.46   10.90
   1 -12   1  109.48   10.19
  -1  12  -1  134.14   11.11
   1 -12   2  151.86   12.94
  -1  12  -2  172.83   13.46
  -1  12  -2  165.51   13.80
   1 -12   2  167.73   13.15
  -1  12  -3   35.37    5.87
   1 -12   3   32.32    5.49
   1 -12   3   27.04    5.05
  -1  12  -4    2.88    4.89
   1 -12   4    4.82    4.67
   1 -12   4    4.31    4.08
  -1  12  -4    5.12    3.15
   1 -12   5   71.14    6.95
  -1  12  -5   64.49    7.62
  -1  12  -5   74.10    6.51
   1 -12   5   63.01    7.40
  -1  12  -5   67.18    7.47
   1 -12   5   73.84    7.60
   1 -12   6    0.83    3.45
  -1  12  -6    2.03    4.52
  -1  12  -6   -1.39    3.61
   1 -12   6   -2.27    4.62
  -1  12  -6   -0.61    4.62
   1 -12   6    5.18    4.92
  -1  12  -7   98.48    8.44
   1 -12   7   82.20    7.88
  -1  12  -7   97.32    8.02
  -1  12  -7   78.82    8.38
   1 -12   7   93.03    8.57
   1 -12   7  107.97    8.70
   1 -12   8    8.03    3.09
  -1  12  -8    5.85    3.89
  -1  12  -8   11.78    3.67
  -1  12  -8    9.29    4.20
   1 -12   8    5.80    4.53
   1 -12   8    6.49    4.48
   1 -12   9   29.84    3.93
  -1  12  -9   31.79    4.39
  -1  12  -9   38.68    4.75
  -1  12  -9   37.80    4.93
   1 -12   9   31.85    5.37
  -1  12 -10    4.92    3.37
   1 -12  10    1.83    3.72
  -1  12 -10    2.52    3.53
   1 -12  10    2.76    4.07
  -1  12 -11    8.93    3.23
   1 -12  11   13.72    3.50
  -1  12 -11    6.82    3.36
   1 -12  11    7.87    3.89
  -1  12 -12   -1.28    2.76
   1 -12  12    1.62    2.92
   1 -12  12   -5.21    3.41
  -1  12 -13   -0.08    2.50
  -1  12 -13    1.35    1.45
   1 -12  13    0.08    2.37
   1 -12  13    5.38    2.79
   1 -12  14   13.90    2.52
   1 -12  14   13.29    2.32
  -1  12 -14   15.47    2.39
   1 -11 -13    7.77    2.03
   1 -11 -13   11.86    2.06
   1 -11 -13   10.59    1.76
   1 -11 -12    0.22    2.38
   1 -11 -12   -0.72    2.47
   1 -11 -12   -1.19    1.46
   1 -11 -12    4.89    2.07
   1 -11 -11   -0.27    2.93
   1 -11 -11    5.11    2.61
  -1  11  11   -1.02    3.76
   1 -11 -11    0.71    2.00
   1 -11 -10   15.79    2.99
   1 -11 -10   19.30    3.86
   1 -11 -10   20.31    3.49
   1 -11 -10   21.99    2.91
   1 -11  -9  102.14    9.03
   1 -11  -9  124.81    9.59
   1 -11  -9  138.62    9.49
  -1  11   9   90.84   10.23
   1 -11  -9  116.48    9.00
  -1  11   8   12.76    5.56
   1 -11  -8   23.96    4.11
   1 -11  -8   23.60    4.47
   1 -11  -8   11.86    3.58
  -1  11   8    8.14    3.81
   1 -11  -8   10.78    3.28
   1 -11  -7   88.55    7.47
   1 -11  -7   68.01    6.68
  -1  11   7   57.00    6.80
  -1  11   7   65.11    8.43
   1 -11  -7   90.99    7.22
   1 -11  -6   53.33    5.74
   1 -11  -6   34.51    4.75
  -1  11   6   34.14    5.42
   1 -11  -6   41.38    5.93
   1 -11  -6   47.57    5.13
   1 -11  -6   41.84    5.03
  -1  11   6   43.72    7.07
   1 -11  -6   44.62    5.99
   1 -11  -5   52.72    6.09
   1 -11  -5   46.46    5.63
  -1  11   5   46.15    6.32
   1 -11  -5   46.58    5.52
  -1  11   5   57.72    7.52
   1 -11  -5   40.02    5.79
   1 -11  -5   56.51    6.64
   1 -11  -4   70.43    6.77
   1 -11  -4   48.54    5.93
  -1  11   4   56.39    7.79
   1 -11  -4   44.12    6.19
   1 -11  -4   61.73    6.33
  -1  11   4   59.22    7.11
   1 -11  -4   50.12    6.89
   1 -11  -4   59.49    6.99
   1 -11  -3  252.22   19.03
  -1  11   3  296.23   20.28
   1 -11  -3  245.58   19.32
   1 -11  -3  237.04   19.38
   1 -11  -3  262.27   19.67
   1 -11  -2   59.99    6.27
  -1  11   2   64.16    8.15
   1 -11  -2   49.22    6.95
   1 -11  -2   63.19    7.58
   1 -11  -1  357.08   26.81
   1 -11  -1  346.70   27.16
   1 -11  -1  403.24   27.53
   1 -11  -1  346.60   27.11
  -1  11   1  410.16   27.83
   1 -11   0    6.04    3.92
   1 -11   0    1.86    5.14
  -1  11   0   15.59    6.36
  -1  11  -1    1.61    8.81
  -1  11  -1   17.04    9.74
  -1  11  -1   -1.52    8.02
   1 -11   1    5.49    3.85
   1 -11   1    5.05    5.39
  -1  11  -1    0.20    5.92
   1 -11   2   19.71    6.00
  -1  11  -2   24.72    6.42
  -1  11  -2   25.95    8.89
   1 -11   2   22.87    5.59
  -1  11  -2   25.82    9.72
  -1  11  -2    0.70    9.67
   1 -11   2   16.35    4.25
   1 -11   2   23.61    9.45
  -1  11  -3   97.33    8.39
   1 -11   3  108.09    9.35
  -1  11  -3  103.88   14.63
   1 -11   3   78.18    8.25
  -1  11  -3   95.06   13.37
   1 -11   3  105.59    9.68
  -1  11  -3   92.35    9.75
   1 -11   3  113.71   14.07
  -1  11  -4   15.97    4.22
   1 -11   4   10.64    6.06
  -1  11  -4    4.39    6.00
  -1  11  -4   23.88    8.52
   1 -11   4   20.83    5.37
   1 -11   4   -1.01    3.89
   1 -11   4   25.34    6.30
  -1  11  -5   21.09    4.78
   1 -11   5   27.02    6.31
  -1  11  -5   32.48    6.43
   1 -11   5   28.23    6.50
   1 -11   5   18.09    4.26
   1 -11   5   27.23    6.29
   1 -11   6   50.50    6.42
   1 -11   6   56.60    7.55
   1 -11   6   52.55    7.47
  -1  11  -6   38.28    7.41
  -1  11  -6   56.95    6.42
   1 -11   6   65.76    7.63
   1 -11   7   36.91    5.60
  -1  11  -7   40.21    6.21
  -1  11  -7   33.32    6.57
   1 -11   7   44.62    6.60
   1 -11   7   36.01    6.87
  -1  11  -7   49.42    6.24
  -1  11  -7   33.25    5.81
   1 -11   7   39.99    6.76
   1 -11   8   36.95    5.16
  -1  11  -8   35.94    5.83
   1 -11   8   30.21    6.12
   1 -11   8   37.25    6.95
  -1  11  -8   35.42    6.40
   1 -11   8   46.52    6.67
  -1  11  -8   45.40    6.29
  -1  11  -8   35.63    5.79
  -1  11  -9   41.31    6.00
  -1  11  -9   48.71    6.48
   1 -11   9   47.10    6.20
  -1  11  -9   48.52    6.63
   1 -11   9   57.25    7.30
   1 -11   9   40.55    5.19
  -1  11  -9   45.65    5.77
  -1  11  -9   44.18    5.37
   1 -11   9   54.96    6.82
  -1  11 -10    1.05    4.37
  -1  11 -10    3.46    4.89
   1 -11  10   -1.23    5.71
  -1  11 -10    4.53    4.93
   1 -11  10   -4.24    4.31
  -1  11 -10    3.03    3.47
   1 -11  10    5.38    3.13
  -1  11 -10    7.37    3.82
   1 -11  10   -5.97    5.09
   1 -11  11    7.40    3.98
   1 -11  11    1.00    5.52
  -1  11 -11   -7.75    4.75
  -1  11 -11   -2.16    3.70
   1 -11  11   -1.18    4.71
  -1  11 -11   -1.43    4.30
  -1  11 -11    4.05    4.76
  -1  11 -12   15.85    4.69
   1 -11  12   28.89    5.71
   1 -11  12   25.72    4.13
  -1  11 -12   26.08    4.21
   1 -11  12   26.76    4.91
  -1  11 -12   25.74    4.61
  -1  11 -13   53.82    5.75
   1 -11  13   55.24    6.49
   1 -11  13   51.65    5.83
  -1  11 -13   51.20    5.43
  -1  11 -13   50.48    5.72
  -1  11 -14   12.03    2.37
  -1  11 -14    9.24    2.41
  -1  11 -14   15.81    3.55
   1 -11  14   17.86    4.49
  -1  11 -15    3.18    1.67
   1 -11  15    5.35    2.85
   1 -11  15    0.11    3.66
   1 -11  16   59.48    5.77
   1 -11  16   64.06    5.48
  -1  11 -16   69.84    5.48
   1 -11  17   21.51    2.72
  -1  11 -17   20.74    2.27
   1 -10 -15   28.65    3.20
   1 -10 -15   33.80    3.07
   1 -10 -14   62.24    5.43
   1 -10 -14   66.23    5.29
   1 -10 -14   55.68    4.70
   1 -10 -14   64.93    5.08
   1 -10 -13    9.79    3.00
  -1  10  13   -0.59    4.30
   1 -10 -13    3.16    3.60
   1 -10 -13    1.63    2.84
   1 -10 -13    5.48    2.36
   1 -10 -13    6.11    3.29
   1 -10 -12   42.80    4.62
   1 -10 -12   28.40    4.46
   1 -10 -12   35.40    5.07
   1 -10 -12   37.80    3.99
   1 -10 -12   42.53    4.91
   1 -10 -11   43.62    5.60
   1 -10 -11   54.50    6.26
   1 -10 -11   58.06    5.19
   1 -10 -11   58.87    5.72
   1 -10 -10   68.62    6.35
  -1  10  10   39.20    7.92
   1 -10 -10   61.49    6.72
   1 -10 -10   54.52    6.20
   1 -10 -10   47.91    5.48
   1 -10 -10   53.56    5.78
   1 -10  -9  144.00   10.64
  -1  10   9   99.10   11.93
   1 -10  -9  133.62   10.93
   1 -10  -9  123.21   10.50
   1 -10  -9  132.33   10.14
   1 -10  -9  106.15   10.18
   1 -10  -8  282.76   18.42
   1 -10  -8  250.48   17.93
   1 -10  -8  252.98   17.99
   1 -10  -8  224.39   17.68
  -1  10   8  220.76   19.12
   1 -10  -8  195.97   17.56
   1 -10  -7   64.64    8.28
  -1  10   7   89.64   10.42
   1 -10  -7  108.76    8.92
   1 -10  -7   91.39    8.59
   1 -10  -7   88.26    9.15
   1 -10  -7   92.09    8.17
  -1  10   7   97.16    8.53
   1 -10  -7  101.31    8.21
  -1  10   6  113.96   10.88
   1 -10  -6  125.54   10.53
  -1  10   6  140.77   12.62
   1 -10  -6  126.08   10.79
  -1  10   6  102.10   15.17
   1 -10  -6  143.96   10.98
   1 -10  -6  123.75   10.67
  -1  10   6  128.26   15.37
  -1  10   6  145.51   16.91
   1 -10  -6  124.26   14.29
   1 -10  -6  113.40   10.24
  -1  10   5   99.30   12.76
  -1  10   5   94.08   10.77
   1 -10  -5   84.82    8.96
  -1  10   5   70.58   13.39
   1 -10  -5  103.31    9.09
  -1  10   5   86.69   14.72
  -1  10   5   78.04   13.35
   1 -10  -5  102.48    8.83
   1 -10  -5  101.79    9.46
   1 -10  -5  107.69   12.74
   1 -10  -5   80.29   12.65
   1 -10  -4    5.21    8.52
   1 -10  -4    6.76    7.54
   1 -10  -4    5.03    5.06
  -1  10   4    9.39    6.85
  -1  10   4   19.39    9.16
   1 -10  -4   11.31    4.87
  -1  10   4   11.96    8.00
  -1  10   4   29.27   11.29
  -1  10   4   13.28    9.32
   1 -10  -4    7.23    4.43
   1 -10  -4   15.58    5.58
  -1  10   3  126.41   14.76
   1 -10  -3  121.15   10.56
  -1  10   3  120.91   14.61
   1 -10  -3   96.45   10.43
  -1  10   3  112.94   11.73
  -1  10   3  128.41   16.07
  -1  10   3  131.56   15.69
   1 -10  -3  120.49   10.16
   1 -10  -3  113.43   13.80
   1 -10  -3  127.91   15.40
   1 -10  -3  120.89   10.97
   1 -10  -2   49.62    7.12
  -1  10   2   47.04   11.29
  -1  10   2   61.38   10.64
   1 -10  -2   50.56    7.03
  -1  10   2   61.83    8.60
   1 -10  -2   59.83    6.50
  -1  10   2   43.18   11.32
  -1  10   2   71.03   12.66
   1 -10  -2   50.22    9.53
   1 -10  -2   30.72   11.05
   1 -10  -2   59.98    7.42
  -1  10   1  153.85   17.22
   1 -10  -1  172.33   12.83
  -1  10   1  130.14   15.46
  -1  10   1  144.13   17.61
  -1  10   1  166.35   13.45
   1 -10  -1  130.30   12.52
   1 -10  -1  146.00   12.07
  -1  10   1  147.69   17.79
   1 -10  -1  137.78   15.36
   1 -10  -1  160.51   17.83
   1 -10  -1  147.90   12.80
   1 -10   0  134.03   11.31
  -1  10   0  131.72   11.85
   1 -10   0  118.86   10.45
  -1  10   0  116.64   15.87
  -1  10   0  143.64   16.09
  -1  10   0  122.68   13.94
   1 -10   0   91.56   13.16
  -1  10   0  124.24   15.03
   1 -10   1  122.83   11.92
  -1  10  -1  164.70   12.57
   1 -10   1  138.86   12.40
  -1  10  -1  122.88   14.24
   1 -10   1  129.01   11.17
  -1  10  -1  153.38   16.69
  -1  10  -1  132.69   16.68
   1 -10   1  113.35   13.94
  -1  10  -1  149.98   16.23
  -1  10  -2   52.34    5.75
   1 -10   2   50.86    7.57
  -1  10  -2   64.53    7.80
   1 -10   2   52.72    7.43
  -1  10  -2   62.26   12.26
  -1  10  -2   56.87   11.92
   1 -10   2   35.78    9.59
   1 -10   2   48.83   12.07
   1 -10   2   33.83    8.22
   1 -10   2   49.32    7.24
  -1  10  -3   -0.75    4.05
  -1  10  -3   -0.52    4.36
  -1  10  -3    4.58    6.12
   1 -10   3   -0.22    6.09
   1 -10   3    3.03    6.01
   1 -10   3   -5.40    8.46
  -1  10  -3    3.30    9.87
  -1  10  -3   -3.57    9.96
   1 -10   3   22.50    9.85
   1 -10   3   10.87    5.57
  -1  10  -4   -6.51    6.95
  -1  10  -4    2.30    8.00
   1 -10   4    1.63    5.33
   1 -10   4   -2.63    6.00
   1 -10   4   -7.23    6.44
  -1  10  -4    7.75    6.01
   1 -10   4    1.17    3.52
  -1  10  -4   -0.89    4.83
  -1  10  -4    3.18    4.31
  -1  10  -4   12.45    9.71
  -1  10  -4    7.81    9.62
   1 -10   4    0.83    8.58
   1 -10   4   -1.64    9.14
   1 -10   4    0.19    5.61
   1 -10   5  253.02   18.97
  -1  10  -5  222.07   21.26
  -1  10  -5  243.56   23.01
   1 -10   5  263.51   19.50
   1 -10   5  255.48   19.41
  -1  10  -5  247.69   19.27
  -1  10  -5  242.60   23.85
  -1  10  -5  258.45   18.97
  -1  10  -5  250.57   18.71
   1 -10   5  216.56   18.20
   1 -10   5  197.64   23.31
  -1  10  -5  245.73   23.08
   1 -10   5  239.77   23.41
   1 -10   5  258.07   19.23
  -1  10  -6  137.25   14.39
  -1  10  -6  142.73   15.74
   1 -10   6  149.44   11.63
   1 -10   6  132.90   12.37
  -1  10  -6  143.25   12.27
   1 -10   6  113.46   11.97
  -1  10  -6  137.83   17.03
  -1  10  -6  143.92   11.72
  -1  10  -6  142.22   11.55
  -1  10  -6  140.25   16.23
   1 -10   6  110.04   16.98
   1 -10   6  144.16   16.76
   1 -10   6  144.18   16.10
  -1  10  -6  122.87   10.64
   1 -10   6  129.98   12.09
   1 -10   7   13.65    6.77
  -1  10  -7   21.39    6.40
   1 -10   7    6.26    5.94
  -1  10  -7   18.85    5.42
  -1  10  -7   19.94    5.56
  -1  10  -7   33.58    9.13
  -1  10  -7    5.26    7.40
   1 -10   7   20.32    5.02
   1 -10   7   24.87   10.85
  -1  10  -7   19.66    9.56
  -1  10  -7   11.79   10.11
   1 -10   7   23.88   10.04
  -1  10  -7   19.06    3.80
  -1  10  -7   11.94    4.18
   1 -10   7   19.04    8.73
   1 -10   7   12.81    6.16
  -1  10  -8    0.98    5.86
   1 -10   8    1.09    6.62
   1 -10   8   -3.65    5.52
  -1  10  -8    4.64    5.31
  -1  10  -8    3.87    5.20
  -1  10  -8    7.50    7.34
  -1  10  -8    8.54    6.86
  -1  10  -8  -11.17   10.30
  -1  10  -8   -7.56   10.08
   1 -10   8   -1.95    9.98
  -1  10  -8    3.87    3.45
   1 -10   8    6.89    9.38
   1 -10   8   -6.22    7.90
  -1  10  -8    3.22    4.06
   1 -10   8    1.16    5.98
  -1  10  -9   88.29    9.57
   1 -10   9   83.60    9.19
   1 -10   9   84.31   10.20
  -1  10  -9   97.55    9.05
  -1  10  -9   96.37    9.36
  -1  10  -9   86.84   11.65
  -1  10  -9   89.47   12.06
   1 -10   9   91.55    8.44
   1 -10   9   81.53   14.31
  -1  10  -9   80.07   13.39
   1 -10   9   95.83   13.96
  -1  10  -9  100.47    8.76
   1 -10   9   79.33   12.03
  -1  10  -9   93.82    8.14
   1 -10   9  105.89    9.78
  -1  10 -10   47.43    6.64
  -1  10 -10   43.70    6.66
   1 -10  10   51.91    7.94
   1 -10  10   35.75    6.37
  -1  10 -10   32.10    6.90
   1 -10  10   40.82    5.26
  -1  10 -10   39.07    5.55
   1 -10  10   47.91   11.06
  -1  10 -10   41.14    5.09
  -1  10 -10   46.82    5.91
   1 -10  10   54.21    7.29
  -1  10 -11   12.32    5.46
  -1  10 -11   17.73    5.44
   1 -10  11   10.04    6.51
   1 -10  11    5.71    5.00
  -1  10 -11    8.99    5.80
  -1  10 -11   10.69    3.64
  -1  10 -11   15.47    3.81
  -1  10 -11   22.32    4.89
   1 -10  11    9.68    5.92
   1 -10  12   24.33    5.16
   1 -10  12   33.14    7.03
  -1  10 -12   33.58    5.94
  -1  10 -12   23.56    4.23
  -1  10 -12   31.62    5.40
   1 -10  12   28.45    6.09
  -1  10 -12   28.02    5.73
  -1  10 -12   25.52    5.67
  -1  10 -13   11.97    5.13
   1 -10  13    7.07    4.03
   1 -10  13   10.43    6.14
   1 -10  13   11.13    5.28
  -1  10 -13    5.19    3.35
  -1  10 -13    1.75    4.60
  -1  10 -14    9.02    4.76
   1 -10  14   11.57    5.77
   1 -10  14    7.55    4.83
  -1  10 -14   17.08    4.50
  -1  10 -15   22.99    4.26
  -1  10 -15   15.48    4.19
   1 -10  15   14.08    5.47
  -1  10 -15   22.67    4.09
  -1  10 -15   12.74    4.04
   1 -10  15   14.85    4.32
  -1  10 -16   60.26    5.63
  -1  10 -16   62.14    5.88
   1 -10  16   60.08    5.87
  -1  10 -16   43.12    5.58
  -1  10 -17   32.06    4.11
  -1  10 -17   47.17    4.56
   1 -10  17   45.69    4.52
  -1  10 -17   35.15    3.98
  -1  10 -18   38.89    3.86
   1 -10  18   47.09    4.12
  -1  10 -18   45.62    3.86
   1  -9 -17    2.43    1.66
   1  -9 -16   30.27    3.71
   1  -9 -16   32.62    3.75
   1  -9 -16   27.91    3.14
   1  -9 -15   60.17    4.77
   1  -9 -15   70.01    4.63
   1  -9 -15   56.76    4.06
   1  -9 -14   95.47    7.95
   1  -9 -14   86.26    7.94
   1  -9 -14   99.37    7.79
   1  -9 -14   85.06    7.28
   1  -9 -14   82.75    7.33
   1  -9 -13    2.54    4.10
   1  -9 -13    2.14    4.16
   1  -9 -13    2.89    4.27
   1  -9 -13    0.50    4.01
   1  -9 -13   -0.51    3.07
   1  -9 -13   -1.56    3.29
   1  -9 -12    1.92    4.72
   1  -9 -12    5.38    4.39
   1  -9 -12   -0.30    4.58
   1  -9 -12    2.36    4.33
   1  -9 -12    0.34    3.29
   1  -9 -12    3.27    3.54
   1  -9 -11  191.89   14.86
   1  -9 -11  172.34   14.68
   1  -9 -11  186.29   14.81
   1  -9 -11  194.73   15.18
   1  -9 -11  217.12   14.78
   1  -9 -11  160.73   14.06
   1  -9 -11  191.90   14.34
   1  -9 -10  156.13   12.47
   1  -9 -10  169.74   12.42
   1  -9 -10  183.39   13.08
   1  -9 -10  163.84   12.62
   1  -9 -10  116.95   11.62
   1  -9 -10  138.88   11.84
   1  -9  -9  193.95   17.02
   1  -9  -9  133.60   12.04
  -1   9   9  130.05   15.95
   1  -9  -9  183.82   12.49
  -1   9   9  159.82   18.88
   1  -9  -9  152.06   12.51
   1  -9  -9  172.96   12.96
   1  -9  -9  109.25   11.45
   1  -9  -9  170.47   12.49
   1  -9  -8   91.01   12.98
   1  -9  -8   86.88    8.53
  -1   9   8   77.52    8.88
   1  -9  -8  120.40    9.53
   1  -9  -8  122.06    9.57
  -1   9   8   92.69   13.54
   1  -9  -8  125.40    9.74
   1  -9  -8  126.80   10.25
   1  -9  -8   87.75    8.51
   1  -9  -8   97.72    9.31
   1  -9  -7  341.88   29.61
   1  -9  -7  444.51   30.97
  -1   9   7  343.56   29.48
   1  -9  -7  402.88   26.34
   1  -9  -7  344.17   26.36
  -1   9   7  361.21   30.95
   1  -9  -7  368.72   26.45
   1  -9  -7  455.31   26.68
   1  -9  -7  379.39   26.55
  -1   9   7  441.07   33.17
   1  -9  -7  253.13   25.67
   1  -9  -7  379.75   26.39
   1  -9  -6   -0.66    8.05
   1  -9  -6   -6.80    8.17
   1  -9  -6    1.85    4.78
   1  -9  -6    2.41    4.68
   1  -9  -6   -2.85    5.05
   1  -9  -6    6.46    4.28
  -1   9   6   12.06    7.09
  -1   9   6    3.02    8.53
  -1   9   6   19.69   11.71
   1  -9  -6    4.27    4.80
   1  -9  -6    5.73    4.31
   1  -9  -6    7.10    5.24
   1  -9  -5   25.67    9.08
   1  -9  -5   41.17    9.96
  -1   9   5   21.07    8.40
   1  -9  -5   26.97    5.35
   1  -9  -5   34.03    5.79
   1  -9  -5   22.19    5.20
  -1   9   5   50.77   11.02
  -1   9   5   34.44   12.42
   1  -9  -5   33.92    5.48
   1  -9  -5   29.05    5.11
   1  -9  -5   33.30    5.94
   1  -9  -4  490.86   33.41
  -1   9   4  483.59   37.17
   1  -9  -4  434.62   33.37
  -1   9   4  479.71   34.24
  -1   9   4  442.85   37.60
   1  -9  -4  429.93   33.09
  -1   9   4  490.86   38.59
   1  -9  -4  476.31   33.35
   1  -9  -4  456.67   33.49
   1  -9  -4  444.40   33.07
   1  -9  -4  453.77   37.65
   1  -9  -4  463.41   36.83
   1  -9  -3   31.93   10.30
   1  -9  -3   14.68    8.57
  -1   9   3   47.09    9.25
   1  -9  -3   28.23    5.57
  -1   9   3   32.73    7.11
   1  -9  -3   20.05    5.47
  -1   9   3   15.63    8.53
   1  -9  -3   14.79    4.39
  -1   9   3   23.85   11.25
  -1   9   3   28.60   10.03
   1  -9  -3   14.67    4.77
   1  -9  -3   20.54    5.60
   1  -9  -2   82.75    8.71
  -1   9   2   62.01   12.07
  -1   9   2   74.93   12.09
   1  -9  -2   78.99    8.68
  -1   9   2  102.19    9.71
  -1   9   2   83.03   13.36
   1  -9  -2   90.23    8.18
  -1   9   2   84.47   13.97
   1  -9  -2   92.39   13.63
   1  -9  -2   67.81   11.50
   1  -9  -2   96.03    8.80
   1  -9  -1  453.06   29.00
  -1   9   1  407.41   32.77
  -1   9   1  359.16   32.87
  -1   9   1  350.96   31.76
   1  -9  -1  384.59   28.99
  -1   9   1  406.82   29.09
   1  -9  -1  361.54   28.69
  -1   9   1  421.40   33.16
   1  -9  -1  370.35   28.41
   1  -9  -1  418.76   33.89
   1  -9  -1  369.05   31.45
   1  -9  -1  386.64   28.71
   1  -9   0  404.38   29.24
   1  -9   0  400.78   28.91
  -1   9   0  435.17   29.19
  -1   9   0  395.63   33.36
  -1   9   0  370.56   31.66
  -1   9   0  414.58   33.18
   1  -9   0  277.94   30.68
   1  -9   0  395.73   28.86
  -1   9   0  352.79   32.53
   1  -9   1   -0.21    5.51
  -1   9  -1   11.59    5.98
   1  -9   1    6.19    5.43
  -1   9  -1    9.10    7.39
  -1   9  -1    7.27    3.50
  -1   9  -1    8.24    3.89
  -1   9  -1    5.35    9.44
  -1   9  -1   28.29    9.48
   1  -9   1   14.09    8.10
   1  -9   1    3.27    9.88
   1  -9   1    7.56    8.44
   1  -9   1   20.73    5.60
  -1   9  -1    7.21    8.29
  -1   9  -2   36.62    6.66
   1  -9   2   30.69    6.38
   1  -9   2   28.88    6.23
  -1   9  -2   45.46    8.43
  -1   9  -2   31.25    4.80
  -1   9  -2   30.59    5.06
  -1   9  -2   35.18   10.56
   1  -9   2   37.68    9.55
  -1   9  -2   26.95   10.24
   1  -9   2   43.14   10.71
   1  -9   2   39.03   10.43
   1  -9   2   37.54    6.27
   1  -9   3   90.67    9.65
  -1   9  -3  114.95    9.73
   1  -9   3   90.39    9.66
  -1   9  -3  102.26   11.62
  -1   9  -3  120.31   15.14
  -1   9  -3   95.04    8.55
  -1   9  -3  102.50    8.88
   1  -9   3   88.69    8.27
  -1   9  -3   85.72   13.61
   1  -9   3  111.65   14.13
   1  -9   3   82.90   13.77
   1  -9   3  106.20    9.53
   1  -9   4  101.89    9.19
  -1   9  -4   82.77   12.74
  -1   9  -4   95.50    9.39
   1  -9   4   84.66    9.36
   1  -9   4   90.60    9.33
  -1   9  -4   80.16   10.56
  -1   9  -4   92.44    8.54
  -1   9  -4   95.73    8.51
  -1   9  -4   90.54   13.66
  -1   9  -4  105.22   14.34
   1  -9   4   94.37   14.34
   1  -9   4   84.73   13.21
   1  -9   4   93.24    9.04
   1  -9   5  269.26   19.03
  -1   9  -5  264.59   23.40
  -1   9  -5  215.87   18.14
  -1   9  -5  241.55   19.21
   1  -9   5  249.55   19.37
   1  -9   5  247.64   19.20
  -1   9  -5  224.90   20.43
  -1   9  -5  220.81   23.35
  -1   9  -5  237.51   18.75
  -1   9  -5  254.64   18.87
   1  -9   5  234.36   24.23
  -1   9  -5  240.82   22.99
  -1   9  -5  262.01   18.42
   1  -9   5  276.38   24.08
   1  -9   5  259.58   23.63
   1  -9   5  263.17   19.14
  -1   9  -6   14.76    8.94
   1  -9   6    8.02    4.84
  -1   9  -6   10.45    7.67
  -1   9  -6    0.19    5.77
   1  -9   6    3.51    5.40
   1  -9   6    4.24    5.92
   1  -9   6    6.92    8.39
  -1   9  -6    4.64    4.69
  -1   9  -6    7.85    4.88
   1  -9   6   10.56   10.91
  -1   9  -6   11.91    9.90
  -1   9  -6   -6.07    9.67
  -1   9  -6    2.16    3.72
   1  -9   6   -0.74    9.11
   1  -9   6   -0.75    8.68
   1  -9   6    8.88    5.09
  -1   9  -7  131.32   15.98
   1  -9   7  147.86   12.26
  -1   9  -7  167.14   15.72
   1  -9   7  152.20   12.89
  -1   9  -7  144.95   12.94
   1  -9   7  167.35   13.47
   1  -9   7  115.90   17.21
  -1   9  -7  130.28   17.51
  -1   9  -7  154.01   12.57
  -1   9  -7  148.79   12.57
  -1   9  -7  151.53   16.98
   1  -9   7  152.05   18.88
  -1   9  -7  139.15   11.76
  -1   9  -7  150.50   12.17
   1  -9   7  179.45   18.09
   1  -9   7  136.00   16.26
   1  -9   7  157.31   12.78
  -1   9  -8   17.69    7.96
   1  -9   8    7.23    4.51
  -1   9  -8    6.03    7.43
  -1   9  -8   -0.20    5.99
   1  -9   8   -2.00    6.62
   1  -9   8   -0.20    5.22
   1  -9   8    2.08   10.12
  -1   9  -8    2.50    5.00
  -1   9  -8    8.77    5.06
   1  -9   8    7.22   10.99
  -1   9  -8   17.29    9.81
  -1   9  -8   10.51    4.55
   1  -9   8   -2.76    7.62
  -1   9  -8    2.38    3.61
   1  -9   8  -10.66    9.30
   1  -9   8    2.32    5.56
   1  -9   9   20.29    4.51
  -1   9  -9   20.97    8.37
  -1   9  -9   22.54    7.93
  -1   9  -9   17.28    6.34
   1  -9   9   12.93    5.37
   1  -9   9   16.93    6.70
   1  -9   9   13.28   10.84
  -1   9  -9   17.10    5.51
  -1   9  -9   12.32    5.62
   1  -9   9   -4.21   11.17
  -1   9  -9   21.69   10.18
   1  -9   9   10.73    9.49
  -1   9  -9   17.59    5.11
   1  -9   9   19.49    8.00
  -1   9  -9   16.40    4.26
   1  -9   9   17.17    6.26
   1  -9  10    3.19    3.63
  -1   9 -10    2.32    7.62
  -1   9 -10    9.10    5.97
  -1   9 -10    1.19    6.05
   1  -9  10   -5.24    6.65
   1  -9  10    5.93    5.31
   1  -9  10   -2.32   10.91
  -1   9 -10    4.68    5.32
  -1   9 -10    2.37    5.33
  -1   9 -10    2.81    9.32
   1  -9  10    4.60    9.37
  -1   9 -10    0.19    4.50
  -1   9 -10    3.96    3.91
   1  -9  10    2.35    5.79
  -1   9 -11    1.18    8.16
  -1   9 -11   19.91    4.32
  -1   9 -11   20.00    6.47
   1  -9  11   20.47    5.50
   1  -9  11   18.70    7.35
   1  -9  11   11.92   11.07
  -1   9 -11   25.59    5.78
   1  -9  11   24.32   10.50
  -1   9 -11   14.96    4.40
  -1   9 -11   23.11    5.51
   1  -9  11   20.11    6.07
  -1   9 -12    5.91    7.63
   1  -9  12   -2.26    6.95
  -1   9 -12    7.79    5.93
   1  -9  12    5.48    4.96
   1  -9  12    3.09   10.65
  -1   9 -12    2.80    4.02
  -1   9 -12    7.91    5.17
   1  -9  12    2.98    9.00
   1  -9  12    6.02   10.47
   1  -9  12    0.57    5.77
   1  -9  13    8.32    4.73
  -1   9 -13    3.59    5.69
  -1   9 -13    4.17    4.90
  -1   9 -13    9.07    4.06
   1  -9  13    8.97    5.69
   1  -9  14   56.60    7.16
  -1   9 -14   83.57    8.13
   1  -9  14   83.44    8.19
  -1   9 -14   64.69    6.91
  -1   9 -14   75.23    7.99
  -1   9 -14   73.84    7.78
  -1   9 -14   73.15    7.75
  -1   9 -15   53.60    6.26
  -1   9 -15   44.71    6.38
  -1   9 -15   29.70    4.32
  -1   9 -15   39.74    5.78
  -1   9 -15   43.60    5.82
   1  -9  15   56.13    6.49
  -1   9 -16   34.36    5.14
  -1   9 -16   39.81    5.32
  -1   9 -16   41.13    5.69
   1  -9  16   49.98    5.91
  -1   9 -16   36.63    5.76
  -1   9 -17   48.53    5.19
  -1   9 -17   43.28    5.20
  -1   9 -17   47.78    5.75
   1  -9  17   58.34    5.87
  -1   9 -17   43.50    5.66
  -1   9 -18   22.19    3.45
  -1   9 -18   23.51    3.94
   1  -9  18   30.34    4.15
  -1   9 -18   28.34    4.21
  -1   9 -19    6.99    2.60
   1  -9  19    9.02    2.73
   1  -9  20    8.01    2.89
  -1   9 -20    2.50    1.67
   1  -8 -19    2.04    1.79
   1  -8 -19    1.10    1.29
   1  -8 -18   10.33    2.98
   1  -8 -18   15.24    2.03
   1  -8 -18   11.98    2.31
   1  -8 -18    8.72    2.42
   1  -8 -17   17.48    3.24
   1  -8 -17   14.03    3.34
   1  -8 -17   19.43    3.74
   1  -8 -17   20.53    3.94
   1  -8 -17   13.05    3.01
   1  -8 -17   15.72    2.69
   1  -8 -16   77.97    6.70
   1  -8 -16   70.33    6.86
   1  -8 -16   67.11    7.13
   1  -8 -16   73.20    7.32
   1  -8 -16   76.18    6.54
   1  -8 -16   71.82    6.29
   1  -8 -15   14.89    4.25
   1  -8 -15   10.03    4.42
   1  -8 -15    7.17    4.69
   1  -8 -15    7.66    3.85
   1  -8 -15   16.76    3.49
   1  -8 -14   51.53    6.28
   1  -8 -14   56.07    6.48
   1  -8 -14   44.32    6.72
   1  -8 -14   44.38    6.72
   1  -8 -14   57.66    5.96
   1  -8 -14   51.77    5.63
   1  -8 -13   57.29    6.25
   1  -8 -13   51.34    6.62
   1  -8 -13   47.59    6.77
   1  -8 -13   41.62    6.67
   1  -8 -13   34.83    4.89
   1  -8 -13   59.29    6.01
   1  -8 -13   46.13    5.49
   1  -8 -12   10.54    4.88
   1  -8 -12   14.80    5.75
   1  -8 -12    7.89    5.27
   1  -8 -12    8.56    3.56
   1  -8 -12    8.78    5.57
  -1   8  12    0.89   11.71
   1  -8 -12   10.41    4.26
   1  -8 -12   13.83    8.08
   1  -8 -12   16.18    4.22
   1  -8 -11  155.13   11.99
   1  -8 -11  141.93   12.32
   1  -8 -11  143.85   12.10
   1  -8 -11  135.65   12.20
  -1   8  11  140.28   18.84
   1  -8 -11  135.60   11.57
   1  -8 -11  135.64   11.44
   1  -8 -11  141.98   15.64
  -1   8  10  122.38   15.67
   1  -8 -10  144.64   12.55
   1  -8 -10  149.35   12.26
  -1   8  10  158.89   19.22
   1  -8 -10  151.44   11.98
   1  -8 -10  122.07   12.10
   1  -8 -10  135.57   11.59
   1  -8 -10  152.61   12.23
   1  -8 -10  138.00   12.14
   1  -8  -9   94.95    9.69
   1  -8  -9  117.41    9.93
   1  -8  -9  109.24   10.27
   1  -8  -9  108.58   10.38
  -1   8   9  101.53   14.03
  -1   8   9  148.35   18.02
   1  -8  -9  107.02   10.09
   1  -8  -9  107.60    9.48
   1  -8  -9  120.81   10.24
   1  -8  -8   34.10    8.24
   1  -8  -8   31.12   10.04
   1  -8  -8   52.91    6.07
   1  -8  -8   45.26    5.98
   1  -8  -8   36.32    6.34
   1  -8  -8   29.91    4.79
   1  -8  -8   48.16    6.30
  -1   8   8   60.77   14.23
  -1   8   8   52.28   10.67
   1  -8  -8   38.02    5.27
   1  -8  -8   44.96    6.23
   1  -8  -7   -1.83    7.04
   1  -8  -7   20.01    8.52
   1  -8  -7    2.45    4.44
   1  -8  -7    7.91    4.45
   1  -8  -7    9.32    4.99
  -1   8   7    2.24    6.26
   1  -8  -7   -0.27    3.87
  -1   8   7   24.91   12.17
  -1   8   7   24.13    9.89
   1  -8  -7    1.56    4.49
   1  -8  -7    3.13    4.61
   1  -8  -7    9.24    4.51
   1  -8  -6   59.24    7.29
   1  -8  -6   72.87    7.64
   1  -8  -6   71.11    7.09
  -1   8   6   75.82   10.60
   1  -8  -6   76.74    7.48
  -1   8   6   85.17   11.98
  -1   8   6   84.64   14.06
   1  -8  -6   69.70    7.51
   1  -8  -6   77.45    7.35
   1  -8  -6   86.24   11.42
   1  -8  -6   68.52   10.95
   1  -8  -5   13.51    7.63
   1  -8  -5   16.32    8.09
  -1   8   5   11.90    7.37
   1  -8  -5    6.88    4.25
   1  -8  -5   10.03    4.55
   1  -8  -5    7.54    4.40
  -1   8   5   12.33   10.47
  -1   8   5   21.92    8.97
   1  -8  -5   14.61    4.33
   1  -8  -5    8.88    4.03
   1  -8  -5   12.02    4.79
   1  -8  -4  209.19   15.83
  -1   8   4  209.44   19.29
   1  -8  -4  208.09   15.87
  -1   8   4  226.59   20.37
   1  -8  -4  187.65   15.62
   1  -8  -4  208.97   15.78
  -1   8   4  224.36   20.93
   1  -8  -4  215.40   20.18
   1  -8  -4  223.52   19.79
   1  -8  -4  197.63   15.92
   1  -8  -4  199.36   15.63
  -1   8   3  310.92   24.07
   1  -8  -3  297.45   20.30
   1  -8  -3  237.45   20.07
  -1   8   3  267.86   24.10
  -1   8   3  287.09   24.77
   1  -8  -3  263.78   20.03
   1  -8  -3  245.81   20.07
   1  -8  -3  273.38   19.89
   1  -8  -3  336.73   25.24
   1  -8  -3  307.42   23.77
   1  -8  -3  259.31   19.95
  -1   8   2   77.44   11.89
   1  -8  -2   83.95    8.48
  -1   8   2  124.82    9.45
   1  -8  -2   92.94    8.53
   1  -8  -2  103.40    8.96
   1  -8  -2   75.06    7.74
  -1   8   2  101.93   13.80
   1  -8  -2   90.00    8.11
  -1   8   2   82.09   12.79
   1  -8  -2   80.44   13.13
   1  -8  -2   79.94    8.15
   1  -8  -1  401.62   28.79
  -1   8   1  424.67   32.41
   1  -8  -1  401.01   28.99
   1  -8  -1  381.20   28.69
  -1   8   1  449.11   29.09
  -1   8   1  417.80   32.66
  -1   8   1  337.38   31.29
   1  -8  -1  363.98   30.90
  -1   8   1  420.93   32.62
   1  -8  -1  387.97   33.10
   1  -8  -1  356.12   28.54
  -1   8   0   59.05   10.67
   1  -8   0   55.89    6.69
   1  -8   0   57.63    6.71
  -1   8   0   63.47    7.17
  -1   8   0   55.01    9.61
  -1   8   0   56.10    5.58
  -1   8   0   72.93   11.77
   1  -8   0   65.50    9.79
  -1   8   0   62.79   10.79
   1  -8   0   62.98   10.35
   1  -8   0   54.59    6.49
   1  -8   1  169.56   13.63
   1  -8   1  160.52   13.50
  -1   8  -1  166.46   13.59
  -1   8  -1  150.58   15.89
  -1   8  -1  148.47   17.06
  -1   8  -1  159.07   12.79
  -1   8  -1  169.22   12.96
   1  -8   1  180.57   17.35
  -1   8  -1  176.31   17.32
   1  -8   1  186.64   18.70
   1  -8   1  172.55   17.29
  -1   8  -1  187.99   17.46
   1  -8   1  189.25   13.71
   1  -8   2   22.26    4.79
   1  -8   2   19.19    5.01
  -1   8  -2   21.55    5.12
  -1   8  -2   25.11    6.89
  -1   8  -2   11.04    3.67
  -1   8  -2   17.97    3.68
   1  -8   2   30.23    9.32
  -1   8  -2   28.03    9.18
  -1   8  -2   26.82    9.05
   1  -8   2   13.15    9.39
   1  -8   2    9.66    8.37
   1  -8   2    7.70    4.69
  -1   8  -3 1098.21   75.21
   1  -8   3 1086.59   75.29
   1  -8   3 1109.49   75.35
   1  -8   3  883.07   77.48
  -1   8  -3 1046.52   77.26
  -1   8  -3 1090.91   78.64
  -1   8  -3 1002.59   74.91
  -1   8  -3 1006.25   74.95
  -1   8  -3 1145.23   78.37
   1  -8   3 1051.37   79.20
   1  -8   3 1099.41   79.40
   1  -8   3 1133.51   75.20
  -1   8  -4   37.98    9.33
   1  -8   4   30.51    5.77
   1  -8   4   50.40    6.03
   1  -8   4   45.08    6.21
  -1   8  -4   58.17    6.30
  -1   8  -4   51.06    7.99
   1  -8   4   27.99    8.46
  -1   8  -4   30.66    5.09
  -1   8  -4   35.36    5.20
   1  -8   4   44.00   11.89
  -1   8  -4   70.21   11.07
  -1   8  -4   54.25   10.33
   1  -8   4   22.77    9.44
   1  -8   4   37.81    5.44
   1  -8   5 1101.74   75.30
  -1   8  -5 1082.34   78.74
   1  -8   5 1105.02   75.54
   1  -8   5 1015.72   75.50
  -1   8  -5 1085.07   75.41
  -1   8  -5  999.74   77.03
   1  -8   5  952.70   79.26
  -1   8  -5 1055.85   78.93
  -1   8  -5 1047.42   75.26
  -1   8  -5 1065.19   75.30
  -1   8  -5 1060.76   78.42
   1  -8   5 1138.91   80.83
   1  -8   5 1070.25   79.14
   1  -8   5 1069.69   78.71
  -1   8  -5 1053.22   75.10
   1  -8   5 1072.97   75.36
   1  -8   6   96.39    8.59
  -1   8  -6   76.71   11.73
   1  -8   6   96.29    8.96
  -1   8  -6   94.81    7.80
   1  -8   6  101.56    9.31
  -1   8  -6   96.75    9.11
  -1   8  -6   97.61   10.27
   1  -8   6   85.08   14.02
  -1   8  -6   94.93    8.51
  -1   8  -6   84.57    8.42
  -1   8  -6  103.93   13.53
   1  -8   6   99.26   15.40
  -1   8  -6  107.15   13.38
  -1   8  -6   84.71    8.17
   1  -8   6   85.54   12.62
   1  -8   6   74.64   12.72
   1  -8   6  100.66    8.78
  -1   8  -7    7.11    7.27
   1  -8   7    2.63    3.97
  -1   8  -7    1.86    6.84
   1  -8   7    5.62    4.66
  -1   8  -7    1.02    2.74
  -1   8  -7    7.91    5.20
  -1   8  -7   11.03    5.15
   1  -8   7   -1.00   10.00
  -1   8  -7    5.68    4.43
  -1   8  -7    2.40    4.03
   1  -8   7    4.82   10.74
  -1   8  -7   16.06    8.89
  -1   8  -7    0.73    9.06
   1  -8   7    8.82    8.68
   1  -8   7    2.63    7.62
  -1   8  -7   -0.98    3.92
   1  -8   7    2.26    4.74
   1  -8   8  215.05   16.04
  -1   8  -8  241.44   19.63
  -1   8  -8  228.59   19.81
  -1   8  -8  205.94   16.65
   1  -8   8  193.21   16.41
   1  -8   8  179.81   19.64
   1  -8   8  200.09   23.03
  -1   8  -8  172.77   17.38
  -1   8  -8  216.51   16.44
  -1   8  -8  201.03   16.43
   1  -8   8  179.97   20.57
  -1   8  -8  197.29   20.54
   1  -8   8  213.95   23.21
  -1   8  -8  219.70   15.92
   1  -8   8  193.68   19.46
   1  -8   8  216.22   20.80
  -1   8  -8  221.79   16.38
   1  -8   8  233.93   16.65
   1  -8   9   35.25    4.93
  -1   8  -9   32.12    7.98
  -1   8  -9   28.19    8.72
  -1   8  -9   34.41    6.69
   1  -8   9   34.66    5.82
   1  -8   9   41.89   13.20
   1  -8   9   42.61    9.58
  -1   8  -9   35.61    5.91
  -1   8  -9   34.32    5.62
  -1   8  -9   37.44   10.40
   1  -8   9   42.71   10.75
  -1   8  -9   37.05    5.01
   1  -8   9   41.36    8.74
  -1   8  -9   40.09    5.54
   1  -8   9   55.82   10.97
   1  -8   9   38.59    6.27
  -1   8 -10   72.22   12.05
  -1   8 -10  145.97   14.19
   1  -8  10  105.72   17.91
   1  -8  10  120.02   14.05
  -1   8 -10  128.17   11.03
   1  -8  10  123.62   10.55
  -1   8 -10  133.21   15.54
   1  -8  10   88.92   16.75
   1  -8  10   81.26   15.91
   1  -8  10  118.86   13.21
  -1   8 -10  118.78   10.49
   1  -8  10  121.43   15.29
  -1   8 -10  119.73    9.88
   1  -8  10  118.59   10.66
  -1   8 -11   86.86   11.93
  -1   8 -11   84.04    9.06
   1  -8  11   79.73    8.35
   1  -8  11   75.78   16.16
   1  -8  11   68.77   11.99
   1  -8  11   70.53   15.29
   1  -8  11   52.58   13.97
  -1   8 -11   90.04    8.47
  -1   8 -11   77.63    7.71
   1  -8  11   82.53   12.88
   1  -8  11   93.52    8.98
  -1   8 -12   13.58    8.52
   1  -8  12   -7.39    4.99
  -1   8 -12    2.97    5.93
   1  -8  12    3.38    7.96
   1  -8  12   -3.96   11.86
  -1   8 -12   -2.63    5.12
  -1   8 -12    2.13    5.03
   1  -8  12   -5.35   12.08
   1  -8  12   -3.77   11.18
  -1   8 -12    2.46    5.29
   1  -8  12    3.00    9.88
  -1   8 -12   -1.41    4.26
   1  -8  12    0.19    5.55
  -1   8 -13  148.04   15.33
   1  -8  13  127.70   11.62
  -1   8 -13  118.01   12.14
   1  -8  13  123.31   15.57
   1  -8  13  121.46   19.64
  -1   8 -13  141.89   10.68
  -1   8 -13  139.30   11.88
  -1   8 -13  128.89   11.69
   1  -8  13  103.84   18.36
   1  -8  13  120.56   18.08
  -1   8 -13  131.90   11.26
  -1   8 -13  134.89   11.90
   1  -8  13  161.79   16.82
   1  -8  13  158.70   12.23
  -1   8 -14   46.92   10.26
   1  -8  14   40.98    6.31
  -1   8 -14   50.93    7.49
   1  -8  14   49.13   14.42
   1  -8  14   50.14   10.14
   1  -8  14   48.35   12.97
   1  -8  14   39.30   12.37
   1  -8  14   52.49    7.29
  -1   8 -14   51.53    6.07
   1  -8  14   36.50   10.89
  -1   8 -14   56.07    7.22
  -1   8 -14   47.18    5.26
  -1   8 -14   48.61    6.34
  -1   8 -14   50.43    6.39
  -1   8 -15   65.18    6.72
  -1   8 -15   71.66    7.85
   1  -8  15   57.89    6.80
  -1   8 -15   62.72    7.71
  -1   8 -15   49.09    5.68
   1  -8  15   76.19    7.74
  -1   8 -15   59.73    7.18
  -1   8 -15   64.85    5.97
  -1   8 -15   60.90    7.06
  -1   8 -16  171.18   12.44
  -1   8 -16  139.80   12.09
  -1   8 -16  116.57   10.52
  -1   8 -16  154.11   11.06
  -1   8 -16  140.88   11.69
  -1   8 -16  139.68   11.54
   1  -8  16  175.04   12.31
  -1   8 -17    8.41    3.26
  -1   8 -17   10.10    3.97
  -1   8 -17   11.45    4.00
   1  -8  17    9.60    5.06
  -1   8 -17   10.93    4.93
  -1   8 -18    0.56    3.14
  -1   8 -18    2.45    2.89
  -1   8 -18   -0.75    3.20
   1  -8  18    7.22    4.35
  -1   8 -18    4.65    4.17
  -1   8 -19   38.07    4.71
  -1   8 -19   27.53    3.49
   1  -8  19   37.59    4.67
  -1   8 -20   30.78    3.21
   1  -8  20   25.14    5.03
  -1   8 -20   31.95    3.92
   1  -8  20   32.29    3.95
  -1   8 -20   39.80    4.11
   1  -8  21    0.93    2.92
  -1   8 -21    1.95    1.84
   1  -7 -20    2.48    1.83
   1  -7 -20    1.16    2.16
   1  -7 -20    6.77    1.76
   1  -7 -19   27.04    3.85
   1  -7 -19   28.49    3.31
   1  -7 -19   22.98    3.36
   1  -7 -19   24.57    2.89
   1  -7 -18   91.15    7.81
   1  -7 -18   96.90    7.87
   1  -7 -18   95.17    7.41
   1  -7 -18   83.13    7.36
   1  -7 -18   71.54    7.01
   1  -7 -18   88.39    7.02
   1  -7 -17    2.14    3.90
   1  -7 -17    3.34    4.54
   1  -7 -17    6.32    4.57
   1  -7 -17   -1.06    3.79
   1  -7 -17    7.13    3.84
   1  -7 -17    4.50    3.04
   1  -7 -17    3.12    3.04
   1  -7 -16   29.08    5.31
   1  -7 -16   30.83    5.94
   1  -7 -16   28.91    4.15
   1  -7 -16   35.98    6.25
   1  -7 -16   35.94    5.26
   1  -7 -16   37.88    5.31
   1  -7 -16   30.45    4.43
   1  -7 -16   35.07    4.50
   1  -7 -15    0.19    5.40
   1  -7 -15   -7.34    4.89
   1  -7 -15   -4.87    5.54
   1  -7 -15   -5.45    5.84
   1  -7 -15    3.47    3.50
   1  -7 -15    0.15    4.50
   1  -7 -15    3.56    4.45
   1  -7 -15   -3.53    3.58
   1  -7 -15   -0.13    3.79
   1  -7 -14    6.22    5.06
   1  -7 -14   -1.78    5.55
   1  -7 -14   13.35    5.75
  -1   7  14   10.72   11.78
   1  -7 -14    1.49    5.83
   1  -7 -14    2.88    3.74
   1  -7 -14    6.34    4.67
   1  -7 -14   11.76    4.81
   1  -7 -14    7.34    4.01
   1  -7 -14    7.29    3.74
   1  -7 -14    5.17    7.52
   1  -7 -13  118.86   11.05
   1  -7 -13  139.78   11.69
   1  -7 -13  122.68   11.45
   1  -7 -13  115.54   10.20
  -1   7  13  160.12   18.90
   1  -7 -13  121.49   10.90
   1  -7 -13  123.77   10.83
   1  -7 -13  130.34   10.36
   1  -7 -13  127.07   14.83
   1  -7 -13  121.85   10.20
   1  -7 -12   14.23    5.30
   1  -7 -12   10.96    5.99
  -1   7  12    4.57   11.88
  -1   7  12   12.07    7.81
   1  -7 -12    7.46    5.78
   1  -7 -12   14.63    4.89
   1  -7 -12    5.80    5.63
   1  -7 -12   13.08    4.77
   1  -7 -12   -0.73    4.01
   1  -7 -12    4.11    3.60
   1  -7 -12    7.40    8.62
   1  -7 -12    6.74    4.05
   1  -7 -11   49.78    6.76
   1  -7 -11   36.38    6.20
   1  -7 -11   60.51    6.98
   1  -7 -11   40.72    5.97
  -1   7  11   46.34   10.22
  -1   7  11   47.36   13.86
   1  -7 -11   33.18    6.41
   1  -7 -11   45.88    5.90
   1  -7 -11   34.97    5.43
   1  -7 -11   47.20    5.06
   1  -7 -11   42.72    9.99
   1  -7 -11   44.31    5.54
   1  -7 -10  272.09   21.17
   1  -7 -10  288.95   25.72
   1  -7 -10  256.13   21.63
  -1   7  10  291.50   25.69
   1  -7 -10  309.03   22.03
  -1   7  10  354.56   29.15
   1  -7 -10  277.43   21.76
   1  -7 -10  306.13   22.14
   1  -7 -10  299.56   21.77
   1  -7 -10  316.98   22.11
   1  -7 -10  295.09   21.73
   1  -7  -9   29.15    4.14
   1  -7  -9   35.11    5.53
   1  -7  -9   43.97    6.43
   1  -7  -9   34.19    5.42
  -1   7   9   45.57   13.12
   1  -7  -9   38.15    5.85
   1  -7  -9   44.74    6.28
  -1   7   9   55.42   10.33
   1  -7  -9   41.44    5.35
   1  -7  -9   42.17    5.94
   1  -7  -9   43.62    5.76
   1  -7  -8   59.07    6.94
   1  -7  -8   70.35    7.32
   1  -7  -8   63.86    6.84
  -1   7   8   66.95    9.09
   1  -7  -8   72.39    7.21
  -1   7   8   88.59   14.26
  -1   7   8   88.33   11.69
   1  -7  -8   61.07    6.98
   1  -7  -8   73.19    7.38
   1  -7  -8   67.01    9.52
   1  -7  -7    6.48    6.49
   1  -7  -7    3.42    3.91
   1  -7  -7    4.03    4.25
   1  -7  -7    3.34    3.70
   1  -7  -7    2.28    3.28
  -1   7   7    3.41    5.90
  -1   7   7    5.65    7.72
  -1   7   7    4.99   10.10
   1  -7  -7    2.88    3.83
   1  -7  -7    3.55    3.87
   1  -7  -7    0.98    4.22
   1  -7  -6    1.14    6.39
   1  -7  -6    5.01    6.92
  -1   7   6    6.99    5.96
   1  -7  -6    3.66    3.48
   1  -7  -6    4.50    3.93
   1  -7  -6    3.66    4.20
  -1   7   6   12.00   10.09
  -1   7   6   -5.45    7.77
   1  -7  -6    8.48    3.94
   1  -7  -6    2.44    3.63
   1  -7  -6   -0.15    3.85
  -1   7   5  132.17   13.18
   1  -7  -5  135.01   10.09
   1  -7  -5  116.29   10.06
  -1   7   5  124.80   13.99
   1  -7  -5  126.18   10.21
  -1   7   5  135.04   15.33
   1  -7  -5  114.61   10.00
   1  -7  -5  130.65   13.56
   1  -7  -5  141.39   13.98
   1  -7  -5  105.66    9.95
   1  -7  -5  126.82   10.07
   1  -7  -4  295.74   22.09
  -1   7   4  293.44   24.95
   1  -7  -4  314.34   22.15
  -1   7   4  321.72   25.86
   1  -7  -4  294.42   22.16
   1  -7  -4  307.67   22.10
  -1   7   4  347.34   26.44
   1  -7  -4  285.68   24.89
   1  -7  -4  308.02   25.86
   1  -7  -4  298.28   22.03
   1  -7  -4  281.15   22.07
  -1   7   3  337.50   24.16
   1  -7  -3  305.71   20.69
   1  -7  -3  245.95   20.44
  -1   7   3  263.50   23.63
   1  -7  -3  300.77   20.51
  -1   7   3  283.27   24.21
   1  -7  -3  273.79   20.44
   1  -7  -3  321.02   24.75
   1  -7  -3  251.29   20.39
  -1   7   2  631.28   44.43
   1  -7  -2  492.05   42.69
  -1   7   2  619.20   44.54
   1  -7  -2  555.02   41.16
   1  -7  -2  595.26   44.97
   1  -7  -2  600.42   41.32
  -1   7   2  615.44   44.36
   1  -7  -1   64.12    6.89
  -1   7   1   75.45   10.12
   1  -7  -1   62.79    6.70
  -1   7   1   70.79   11.21
   1  -7  -1   67.54    9.07
  -1   7   1   79.85   10.68
   1  -7  -1   62.36    9.57
   1  -7  -1   77.41    6.61
  -1   7   0  127.75   12.98
  -1   7   0  101.21   12.37
   1  -7   0   98.35   10.30
   1  -7   0  103.39    9.35
  -1   7   0  122.99    9.69
  -1   7   0  122.98   13.05
   1  -7   0  127.44   12.66
   1  -7   0  130.80   12.78
   1  -7   0  110.49    9.23
   1  -7   1   18.03    3.97
  -1   7  -1   16.86    4.21
  -1   7  -1    7.75    7.08
  -1   7  -1   24.03    8.07
   1  -7   1   24.20    7.91
   1  -7   1   16.77    5.19
  -1   7  -1    9.01    5.59
   1  -7   1   19.38    4.69
   1  -7   1   12.30    7.36
   1  -7   1   13.87    7.82
   1  -7   1    8.82    4.24
  -1   7  -1    9.58    7.10
  -1   7  -2   36.58    4.80
   1  -7   2   29.92    4.30
   1  -7   2   26.88    5.24
   1  -7   2   22.69    6.52
  -1   7  -2   26.82    6.63
  -1   7  -2   19.82    7.68
   1  -7   2   31.60    8.75
  -1   7  -2   32.39    8.47
   1  -7   2   20.65    8.43
   1  -7   2   20.48    4.29
   1  -7   2   21.36    4.42
  -1   7  -3  669.23   47.23
   1  -7   3  704.05   47.36
  -1   7  -3  660.04   50.14
  -1   7  -3  665.50   49.12
   1  -7   3  579.15   47.99
   1  -7   3  645.34   50.39
  -1   7  -3  648.24   47.03
  -1   7  -3  699.34   49.89
   1  -7   3  753.87   51.81
   1  -7   3  613.18   48.12
   1  -7   3  697.13   50.89
   1  -7   3  681.47   47.22
  -1   7  -4  895.96   62.72
   1  -7   4  882.01   59.74
  -1   7  -4  832.74   59.73
   1  -7   4  854.43   59.86
   1  -7   4  875.61   59.85
   1  -7   4  823.36   63.58
   1  -7   4  711.61   60.61
  -1   7  -4  811.25   62.56
  -1   7  -4  850.71   61.55
  -1   7  -4  832.39   59.65
  -1   7  -4  841.85   59.62
   1  -7   4  718.22   61.75
   1  -7   4  889.85   64.43
  -1   7  -4  818.11   62.23
   1  -7   4  870.56   62.60
   1  -7   4  856.53   63.07
   1  -7   4  840.88   61.21
   1  -7   4  880.15   59.76
  -1   7  -5   15.09    7.18
   1  -7   5   15.25    3.91
  -1   7  -5    5.33    3.91
   1  -7   5    8.39    3.95
   1  -7   5   14.35    8.90
   1  -7   5    5.18    5.09
  -1   7  -5   16.71    5.60
   1  -7   5   14.23    6.83
  -1   7  -5    6.22    3.30
  -1   7  -5   14.89    8.33
  -1   7  -5    5.68    7.71
   1  -7   5   10.86    6.65
   1  -7   5    2.36    9.61
   1  -7   5   14.27    7.55
  -1   7  -5   12.21    3.25
   1  -7   5   12.46    7.78
  -1   7  -5    8.27    3.58
   1  -7   5   13.90    5.20
   1  -7   5   14.00    3.74
  -1   7  -6   37.16    8.00
   1  -7   6   42.87    4.75
  -1   7  -6   28.66    3.90
   1  -7   6   29.85    4.66
  -1   7  -6   31.32    5.13
  -1   7  -6   30.53    6.33
   1  -7   6   31.77    8.28
   1  -7   6   32.80   10.45
  -1   7  -6   32.70    4.49
   1  -7   6   37.06    9.00
  -1   7  -6   29.04    8.88
  -1   7  -6   37.36    8.82
   1  -7   6   39.30   11.42
   1  -7   6   28.36    6.58
   1  -7   6   49.21    9.00
  -1   7  -6   30.38    4.43
  -1   7  -6   30.33    4.68
   1  -7   6   32.07    4.69
  -1   7  -7   49.25    7.99
  -1   7  -7   35.14    7.96
   1  -7   7   35.82    4.74
   1  -7   7   31.83    4.88
  -1   7  -7   32.55    5.37
  -1   7  -7   30.44    3.92
  -1   7  -7   39.03    6.60
   1  -7   7   42.67    9.30
   1  -7   7   47.69   12.19
  -1   7  -7   36.91    5.00
  -1   7  -7   39.29    4.79
  -1   7  -7   34.03    9.07
   1  -7   7   28.66    9.91
  -1   7  -7   27.98    9.44
   1  -7   7   28.61    7.49
   1  -7   7   35.33    8.17
  -1   7  -7   35.66    4.72
   1  -7   7   33.46    4.92
  -1   7  -7   25.96    4.19
  -1   7  -8   32.84    7.46
   1  -7   8   25.67    4.08
  -1   7  -8   20.22    7.89
  -1   7  -8   26.08    5.23
   1  -7   8   22.21    4.68
  -1   7  -8   27.23    3.70
  -1   7  -8   31.80    5.90
   1  -7   8   37.83    8.78
   1  -7   8   42.28   12.30
  -1   7  -8   23.88    4.52
  -1   7  -8   31.67    4.45
  -1   7  -8   23.37    9.35
   1  -7   8   26.44   10.73
  -1   7  -8   25.10    4.44
   1  -7   8   18.40    7.94
   1  -7   8   29.69    7.34
  -1   7  -8   28.56    3.96
   1  -7   8   22.66    4.67
  -1   7  -8   17.49    4.06
   1  -7   9   22.46    3.88
  -1   7  -9   30.08    8.22
  -1   7  -9   25.90    6.83
   1  -7   9   20.45    4.88
  -1   7  -9   19.25    3.45
  -1   7  -9   29.88    5.36
   1  -7   9   21.46    8.62
  -1   7  -9   17.24    5.50
   1  -7   9   26.15   12.21
   1  -7   9   41.39   12.98
   1  -7   9   13.05   10.71
  -1   7  -9   13.44    8.89
   1  -7   9   19.06    6.63
   1  -7   9   20.56    8.24
  -1   7  -9   20.68    3.99
  -1   7  -9   25.40    4.56
   1  -7   9   25.28    4.83
  -1   7  -9   30.79    4.56
  -1   7 -10   66.68    8.93
   1  -7  10   59.75    5.79
  -1   7 -10   58.54    7.25
   1  -7  10   64.44    6.81
   1  -7  10   69.01   10.88
   1  -7  10   72.70   15.16
  -1   7 -10   64.53    7.91
  -1   7 -10   54.61    5.56
   1  -7  10   54.81   14.80
   1  -7  10   55.63   14.00
  -1   7 -10   58.18   11.51
  -1   7 -10   69.56    6.82
  -1   7 -10   62.31    6.26
   1  -7  10   58.29    8.85
  -1   7 -10   62.96    6.72
   1  -7  10   63.93    7.08
  -1   7 -11    6.49    5.46
   1  -7  11   16.97    4.99
  -1   7 -11   21.71    5.88
   1  -7  11   15.64    8.60
   1  -7  11   30.77   13.55
  -1   7 -11   20.59    4.67
  -1   7 -11   14.44    3.44
  -1   7 -11   26.84    5.21
   1  -7  11   10.30   12.20
   1  -7  11   16.25   12.37
  -1   7 -11   19.66    4.31
  -1   7 -11   27.87    5.30
  -1   7 -11   20.00    5.04
   1  -7  11   19.98    5.22
  -1   7 -12   14.01    5.82
   1  -7  12    6.41    4.79
   1  -7  12   23.70    9.07
   1  -7  12    1.34   13.10
  -1   7 -12   13.42    5.06
  -1   7 -12   10.27    4.74
  -1   7 -12    6.22    3.39
   1  -7  12    2.07   11.76
   1  -7  12    4.12   12.87
  -1   7 -12    7.92    4.14
  -1   7 -12   16.91    5.34
  -1   7 -12   12.46    4.97
   1  -7  12   11.62    5.22
   1  -7  13   48.83    6.43
  -1   7 -13   50.40    7.36
   1  -7  13   41.28   14.88
   1  -7  13   55.63   10.74
  -1   7 -13   38.49    6.22
  -1   7 -13   46.54    6.43
  -1   7 -13   45.16    5.30
   1  -7  13   42.19   13.00
   1  -7  13   37.38   15.33
  -1   7 -13   53.58    6.16
  -1   7 -13   53.76    7.15
   1  -7  13   61.21    7.07
  -1   7 -13   58.83    7.09
  -1   7 -14    5.32    5.98
   1  -7  14    9.21    4.92
   1  -7  14    5.62    8.64
  -1   7 -14    1.10    4.65
  -1   7 -14    3.64    3.89
  -1   7 -14    0.26    3.68
  -1   7 -14    5.93    4.74
   1  -7  14   -2.96   12.86
   1  -7  14   -6.08   11.63
   1  -7  14    3.44    5.60
  -1   7 -14    4.27    5.59
  -1   7 -14    6.72    4.60
  -1   7 -15   46.50    6.09
   1  -7  15   52.10   11.03
  -1   7 -15   40.72   10.19
   1  -7  15   48.45    6.22
  -1   7 -15   42.04    7.11
   1  -7  15   33.46   10.06
  -1   7 -15   41.42    5.99
  -1   7 -15   41.08    5.55
  -1   7 -15   49.85    5.34
  -1   7 -15   42.21    6.14
   1  -7  15   41.79   14.94
   1  -7  15   14.56   11.25
  -1   7 -15   47.22    4.81
   1  -7  15   59.53    7.12
  -1   7 -16   20.88    8.66
  -1   7 -16    8.96    5.92
   1  -7  16   -0.68    8.13
   1  -7  16   13.68   10.07
   1  -7  16   -2.94   11.21
  -1   7 -16   11.50    2.91
  -1   7 -16   12.23    4.45
  -1   7 -16   10.44    4.02
  -1   7 -16    9.85    4.53
  -1   7 -16   11.29    4.06
   1  -7  16    8.84    5.68
  -1   7 -17   24.20    4.32
  -1   7 -17   16.95    4.05
  -1   7 -17   14.43    4.32
  -1   7 -17   19.66    4.44
  -1   7 -17   12.89    5.51
   1  -7  17   18.11    5.65
  -1   7 -17   22.44    5.67
  -1   7 -18    7.48    3.56
  -1   7 -18    9.83    3.47
  -1   7 -18    4.99    3.44
  -1   7 -18    5.26    3.63
  -1   7 -18    1.88    4.62
   1  -7  18    5.91    4.95
  -1   7 -18    3.75    5.01
  -1   7 -19   24.79    3.80
   1  -7  19   28.10    4.94
  -1   7 -19   20.36    3.57
  -1   7 -20   19.97    4.10
  -1   7 -20   24.75    3.51
  -1   7 -20   16.69    3.15
  -1   7 -21    3.64    2.58
   1  -7  21    4.03    2.81
  -1   7 -21    3.05    1.75
  -1   7 -21    0.84    2.21
   1  -7  22   21.40    3.94
  -1   7 -22   22.43    2.53
  -1   7 -22   27.10    2.84
   1  -6 -21   -0.67    2.21
   1  -6 -21    1.04    1.79
   1  -6 -21   -0.72    2.07
   1  -6 -21    0.28    1.71
   1  -6 -20   55.53    5.73
   1  -6 -20   57.15    5.36
   1  -6 -20   55.48    5.57
   1  -6 -20   61.48    5.34
   1  -6 -20   66.00    5.10
   1  -6 -19    0.98    4.04
   1  -6 -19    9.19    3.40
   1  -6 -19   -0.12    3.62
   1  -6 -19    3.77    3.11
   1  -6 -19    5.55    2.76
   1  -6 -18   84.44    7.69
   1  -6 -18   81.00    7.14
   1  -6 -18   89.57    8.33
   1  -6 -18   82.10    8.36
   1  -6 -18   87.58    7.67
   1  -6 -18   88.77    7.94
   1  -6 -18   73.65    7.07
   1  -6 -18   83.71    7.54
   1  -6 -17    7.28    4.47
   1  -6 -17    6.55    5.63
   1  -6 -17    1.09    3.62
   1  -6 -17    2.98    5.47
   1  -6 -17    4.36    4.45
   1  -6 -17    5.93    4.69
   1  -6 -17    8.82    4.14
   1  -6 -17    9.06    3.63
   1  -6 -16   21.16    5.18
   1  -6 -16   25.66    6.42
   1  -6 -16   32.24    6.50
   1  -6 -16   22.62    6.42
   1  -6 -16   20.11    4.43
   1  -6 -16   19.49    5.08
   1  -6 -16   26.64    5.54
   1  -6 -16   20.08    4.78
   1  -6 -16   15.99    4.23
   1  -6 -15    7.45    3.31
   1  -6 -15   13.60    5.21
   1  -6 -15   10.31    6.15
   1  -6 -15   10.02    4.92
   1  -6 -15   12.35    4.19
   1  -6 -15    8.70    5.81
   1  -6 -15   13.03    6.21
  -1   6  15    2.69   11.73
   1  -6 -15    9.17    5.27
   1  -6 -15    5.75    7.79
   1  -6 -15   13.72    4.16
   1  -6 -15    8.56    4.27
   1  -6 -14   74.27    7.83
   1  -6 -14   63.38    6.43
   1  -6 -14   71.01    8.37
  -1   6  14   59.30   15.63
   1  -6 -14   80.21    7.72
  -1   6  14   63.46   15.01
   1  -6 -14   80.02    8.57
   1  -6 -14   62.89    7.12
   1  -6 -14   68.82    8.56
   1  -6 -14   78.79    7.99
   1  -6 -14   71.24    7.31
   1  -6 -14   76.97    7.11
   1  -6 -14   81.60   11.69
   1  -6 -13   66.74    8.52
   1  -6 -13   75.52    7.72
   1  -6 -13   69.79    6.43
  -1   6  13   69.44   15.38
   1  -6 -13   77.37    7.66
   1  -6 -13   67.68    8.11
  -1   6  13   48.05   10.73
   1  -6 -13   65.60    7.03
   1  -6 -13   70.82    8.23
  -1   6  13   93.80   15.66
   1  -6 -13   56.17    7.37
   1  -6 -13   66.36    7.57
   1  -6 -13   80.52    7.03
   1  -6 -13   88.42   11.89
   1  -6 -13   82.74    7.20
   1  -6 -12  178.21   14.19
   1  -6 -12  170.00   13.53
   1  -6 -12  151.88   12.70
  -1   6  12  162.71   21.61
  -1   6  12  181.19   17.73
   1  -6 -12  160.71   13.49
  -1   6  12  206.87   21.33
   1  -6 -12  186.90   14.17
   1  -6 -12  170.97   13.53
   1  -6 -12  185.30   13.74
   1  -6 -12  158.27   13.10
   1  -6 -12  176.02   17.44
   1  -6 -12  168.03   13.32
   1  -6 -11    1.60    4.43
   1  -6 -11   -0.58    4.77
  -1   6  11    9.12   11.25
   1  -6 -11    3.09    4.06
   1  -6 -11   -3.16    5.11
  -1   6  11    6.37    8.18
  -1   6  11   26.17   11.44
   1  -6 -11    5.78    4.12
   1  -6 -11    2.12    4.38
   1  -6 -11    2.59    3.51
   1  -6 -11    0.62    7.83
   1  -6 -11   -2.27    3.51
   1  -6 -10  232.14   19.78
   1  -6 -10  188.65   15.58
   1  -6 -10  179.54   15.82
  -1   6  10  206.73   22.69
  -1   6  10  246.67   20.10
   1  -6 -10  209.42   16.38
   1  -6 -10  210.87   15.89
   1  -6 -10  216.83   16.23
  -1   6  10  278.01   22.86
   1  -6 -10  221.27   15.92
   1  -6 -10  207.48   15.84
   1  -6 -10  192.51   15.84
   1  -6 -10  223.34   16.32
   1  -6  -9   20.90    3.49
   1  -6  -9   21.80    7.97
   1  -6  -9   21.19    5.41
   1  -6  -9   17.27    4.27
  -1   6   9   20.74   10.32
   1  -6  -9   23.05    5.23
   1  -6  -9   21.97    4.14
  -1   6   9   20.59    7.78
   1  -6  -9   20.43    4.72
  -1   6   9   23.46   11.33
   1  -6  -9   15.14    3.84
   1  -6  -9   16.76    4.16
   1  -6  -9   23.03    4.85
   1  -6  -8  382.81   28.75
   1  -6  -8  419.76   31.10
   1  -6  -8  454.43   32.53
   1  -6  -8  394.16   28.69
  -1   6   8  437.84   31.03
   1  -6  -8  337.26   28.93
  -1   6   8  482.31   32.94
  -1   6   8  412.13   34.34
   1  -6  -8  400.59   29.02
   1  -6  -8  445.46   29.50
  -1   6   8  496.43   34.44
   1  -6  -8  404.02   29.24
   1  -6  -8  408.15   29.02
   1  -6  -8  376.01   29.03
   1  -6  -8  446.47   29.45
   1  -6  -7  187.16   14.52
  -1   6   7  208.72   17.00
   1  -6  -7  175.07   14.77
  -1   6   7  218.88   18.48
  -1   6   7  195.79   19.46
   1  -6  -7  211.13   15.21
   1  -6  -7  188.81   14.71
  -1   6   7  226.62   20.13
   1  -6  -7  193.36   14.98
   1  -6  -7  212.74   17.39
   1  -6  -7  190.18   14.81
   1  -6  -7  215.77   15.11
   1  -6  -6  863.53   66.03
   1  -6  -6  943.77   66.20
  -1   6   6  859.14   69.25
  -1   6   6 1002.18   69.07
   1  -6  -6  973.16   66.28
  -1   6   6 1084.31   70.07
   1  -6  -6  942.46   66.16
  -1   6   6  978.19   68.24
   1  -6  -6  932.50   65.93
   1  -6  -6  927.48   68.46
  -1   6   5   88.08   12.53
  -1   6   5   78.73   10.88
  -1   6   5   90.85   11.58
  -1   6   5  103.60   10.75
   1  -6  -5  105.25    8.22
   1  -6  -5  116.67   11.64
   1  -6  -5   99.38   11.35
  -1   6   4  216.99   17.09
  -1   6   4  191.32   15.85
  -1   6   4  141.78   14.85
   1  -6  -4  156.11   12.58
  -1   6   4  170.81   15.12
   1  -6  -4  172.89   15.89
  -1   6   3  840.22   59.86
  -1   6   3  792.01   59.58
  -1   6   3  719.41   58.69
  -1   6   3  898.87   59.84
   1  -6  -3  809.07   57.27
   1  -6  -3  863.00   60.37
   1  -6  -2  120.72   11.53
  -1   6   2  142.09   13.14
  -1   6   2  145.61   12.77
  -1   6   2  126.71   11.05
  -1   6   2  127.37   12.55
   1  -6  -2  109.52    9.79
   1  -6  -2  117.08   12.10
   1  -6  -2  119.79   13.35
  -1   6   1   17.33    6.20
  -1   6   1    8.42    6.66
   1  -6  -1   13.94    5.76
   1  -6  -1    7.83    2.76
  -1   6   1   12.34    3.39
   1  -6  -1    9.01    4.18
  -1   6   1   17.82    6.15
   1  -6  -1    6.53    3.38
   1  -6  -1    9.29    5.74
  -1   6   0   20.43    7.12
  -1   6   0   13.87    6.50
   1  -6   0   16.57    6.69
   1  -6   0   10.68    4.46
  -1   6   0   14.82    3.38
   1  -6   0    8.60    4.22
  -1   6   0   17.89    6.64
   1  -6   0   12.47    6.26
  -1   6  -1   86.40    7.14
   1  -6   1   86.35   10.58
   1  -6   1   74.44    7.26
  -1   6  -1   81.36   10.10
  -1   6  -1   88.38    9.27
  -1   6  -1   80.87    9.83
   1  -6   1   73.72    8.14
   1  -6   1   78.85    9.20
  -1   6  -1   85.02    9.96
   1  -6   1   79.27    7.21
   1  -6   1   89.90    9.95
   1  -6   1   90.66    7.96
   1  -6   1   89.58   11.17
  -1   6  -2 1127.60   77.08
  -1   6  -2 1123.44   79.02
   1  -6   2 1310.44   80.84
   1  -6   2  954.60   78.25
  -1   6  -2 1077.50   78.67
   1  -6   2 1052.38   78.00
  -1   6  -2 1093.28   79.17
   1  -6   2 1180.65   79.84
   1  -6   2 1107.49   77.08
   1  -6   2 1036.19   78.13
   1  -6   2 1077.46   79.87
  -1   6  -3  182.14   13.02
   1  -6   3  175.58   17.29
  -1   6  -3  186.38   15.67
   1  -6   3  162.96   15.29
   1  -6   3  166.22   15.17
   1  -6   3  168.51   14.29
  -1   6  -3  175.18   15.80
  -1   6  -3  182.55   14.88
   1  -6   3  167.31   16.60
   1  -6   3  154.68   13.00
   1  -6   3  178.76   14.70
   1  -6   3  166.83   16.33
  -1   6  -4  216.13   16.84
   1  -6   4  221.21   20.02
  -1   6  -4  235.99   19.44
   1  -6   4  265.80   22.09
   1  -6   4  234.04   19.49
   1  -6   4  221.72   20.99
   1  -6   4  211.18   18.16
  -1   6  -4  201.60   19.24
  -1   6  -4  239.37   18.71
  -1   6  -4  248.87   19.73
   1  -6   4  227.31   16.87
   1  -6   4  230.18   19.85
  -1   6  -4  248.15   19.02
   1  -6   4  242.15   19.17
  -1   6  -5   69.51    6.38
  -1   6  -5   74.19    9.56
  -1   6  -5   68.88    9.54
   1  -6   5   77.59   11.39
  -1   6  -5   62.42    8.06
   1  -6   5   77.56    9.42
   1  -6   5   71.65   11.87
   1  -6   5   60.03    7.92
  -1   6  -5   67.15    8.99
   1  -6   5   70.27    6.27
   1  -6   5   71.34    9.21
  -1   6  -5   66.77    8.44
   1  -6   5   80.59    9.79
  -1   6  -6    3.81    2.33
  -1   6  -6    4.08    3.34
   1  -6   6   -2.65    5.98
   1  -6   6    6.11    5.20
   1  -6   6    9.84    9.60
  -1   6  -6    3.08    4.46
   1  -6   6    7.61    8.50
  -1   6  -6    0.42    6.76
  -1   6  -6    0.98    6.55
  -1   6  -6    0.46    5.36
   1  -6   6    7.54    6.09
  -1   6  -6   -0.90    5.40
   1  -6   6    2.83    2.91
  -1   6  -7   78.43    9.64
   1  -6   7   64.09    9.15
  -1   6  -7   75.53    9.20
   1  -6   7   78.32    6.14
  -1   6  -7   68.90    5.88
  -1   6  -7   61.29    6.52
  -1   6  -7   65.03    7.97
   1  -6   7   55.88   12.83
   1  -6   7   46.33    8.12
   1  -6   7   73.95    9.82
  -1   6  -7   67.64    6.22
  -1   6  -7   59.21    6.40
  -1   6  -7   61.39    9.69
   1  -6   7   62.34   12.55
   1  -6   7   87.28   13.29
  -1   6  -7   75.22    6.20
   1  -6   7   69.68    6.30
   1  -6   8    5.24    5.44
  -1   6  -8    7.36    2.87
  -1   6  -8   10.18    6.13
  -1   6  -8    5.99    3.41
   1  -6   8   10.78    3.01
  -1   6  -8   18.54    6.10
  -1   6  -8    3.08    2.50
  -1   6  -8    3.11    3.92
   1  -6   8    1.15    3.50
   1  -6   8   -4.91   10.25
   1  -6   8   14.14    5.85
   1  -6   8    1.99    7.07
  -1   6  -8    2.47    4.70
   1  -6   8    1.64   10.32
  -1   6  -8    4.25    7.39
   1  -6   8    8.75   10.40
  -1   6  -8    1.93    2.98
   1  -6   8    0.67    3.34
  -1   6  -8    2.09    2.98
  -1   6  -9  381.57   27.99
   1  -6   9  332.48   26.11
  -1   6  -9  347.21   24.46
  -1   6  -9  310.01   23.92
  -1   6  -9  278.31   25.84
   1  -6   9  315.87   23.76
  -1   6  -9  351.03   24.35
  -1   6  -9  315.68   23.80
   1  -6   9  347.86   24.27
  -1   6  -9  304.97   25.61
   1  -6   9  332.99   31.54
   1  -6   9  293.10   26.26
   1  -6   9  391.09   27.82
  -1   6  -9  312.86   24.25
  -1   6  -9  356.39   27.52
   1  -6   9  319.90   31.22
   1  -6   9  375.21   30.51
  -1   6  -9  331.21   24.19
   1  -6   9  355.01   24.31
  -1   6  -9  353.47   24.26
  -1   6 -10  413.64   33.65
  -1   6 -10  397.84   31.58
  -1   6 -10  445.06   32.15
   1  -6  10  450.79   32.15
   1  -6  10  443.49   39.62
  -1   6 -10  397.81   33.42
   1  -6  10  473.80   35.56
   1  -6  10  374.24   34.13
  -1   6 -10  454.16   32.04
  -1   6 -10  449.56   32.12
   1  -6  10  473.72   38.38
  -1   6 -10  455.66   35.35
   1  -6  10  386.17   38.95
  -1   6 -10  492.87   32.14
   1  -6  10  477.99   32.17
  -1   6 -10  445.95   31.84
  -1   6 -10  458.78   32.30
  -1   6 -10  499.93   35.92
   1  -6  10  406.02   33.48
  -1   6 -11   99.11    8.37
  -1   6 -11   82.13    7.48
  -1   6 -11   80.62    9.11
  -1   6 -11   98.68    8.43
  -1   6 -11   79.12    7.07
   1  -6  11  100.38    8.07
   1  -6  11   68.25   10.54
   1  -6  11   97.92   12.36
  -1   6 -11   62.55    9.46
  -1   6 -11   69.33    9.18
  -1   6 -11   82.99    7.86
  -1   6 -11   83.02    7.93
   1  -6  11   91.79   17.24
   1  -6  11   80.57   14.72
  -1   6 -11   79.14    7.84
  -1   6 -11   81.07    7.99
   1  -6  11   94.09    8.19
  -1   6 -12    9.38    4.79
  -1   6 -12    3.80    3.84
  -1   6 -12    5.61    7.91
  -1   6 -12    4.84    2.91
   1  -6  12    5.96    4.05
  -1   6 -12   11.81    5.36
   1  -6  12    5.77    8.49
  -1   6 -12    2.44    5.00
   1  -6  12   -1.19    7.17
  -1   6 -12    3.87    4.10
  -1   6 -12   -2.52    4.09
   1  -6  12   18.08   13.74
   1  -6  12   30.25   11.35
  -1   6 -12    3.83    4.07
   1  -6  12   10.33    4.73
  -1   6 -12    1.27    4.43
  -1   6 -13   81.78    7.52
  -1   6 -13   74.16   11.84
  -1   6 -13  108.64   12.16
  -1   6 -13   83.29    8.50
   1  -6  13   72.34    7.76
   1  -6  13   97.86   12.60
   1  -6  13   57.99   10.77
  -1   6 -13   73.05    7.66
  -1   6 -13   72.57    7.58
   1  -6  13   62.07   17.51
   1  -6  13   71.01   14.31
  -1   6 -13   73.28    7.70
  -1   6 -13   75.25    8.13
   1  -6  13   82.59    8.11
  -1   6 -14   38.08    5.55
  -1   6 -14   40.42    9.89
  -1   6 -14   32.02    9.60
   1  -6  14   43.46    5.86
  -1   6 -14   36.82    6.85
   1  -6  14   27.53    8.79
   1  -6  14   52.57   10.90
   1  -6  14   31.81   14.53
  -1   6 -14   26.62    5.11
  -1   6 -14   34.97    5.46
   1  -6  14   39.05   12.33
   1  -6  14   40.23   16.72
  -1   6 -14   35.52    5.75
   1  -6  14   38.70    6.15
  -1   6 -14   37.43    6.05
  -1   6 -15   -1.17    4.49
  -1   6 -15    1.72    5.47
  -1   6 -15   12.91    8.21
  -1   6 -15    3.89    5.90
   1  -6  15   -5.13    4.56
   1  -6  15    1.43    8.93
   1  -6  15    1.40   13.09
  -1   6 -15    3.52    4.32
  -1   6 -15    4.03    4.18
  -1   6 -15    1.87    4.43
  -1   6 -15    3.66    4.28
   1  -6  15    7.46   10.26
   1  -6  15   -6.36   14.67
  -1   6 -15    1.42    2.82
  -1   6 -15    3.53    5.59
   1  -6  15   -1.32    5.23
  -1   6 -16   23.99    5.97
  -1   6 -16   22.69    8.70
   1  -6  16   25.47    5.11
  -1   6 -16   23.86    6.43
   1  -6  16   29.26   13.01
   1  -6  16   28.64    9.93
  -1   6 -16   20.16    4.94
  -1   6 -16   18.50    4.67
  -1   6 -16   21.03    4.70
  -1   6 -16   28.66    4.93
   1  -6  16    4.45    9.51
   1  -6  16   20.79   14.68
  -1   6 -16   20.14    3.25
  -1   6 -16   22.54    6.27
   1  -6  16   17.92    5.81
  -1   6 -17   89.95   12.03
  -1   6 -17   68.77    8.57
   1  -6  17   50.95   11.30
   1  -6  17   67.67   16.38
   1  -6  17   37.65   15.76
  -1   6 -17  101.09    8.76
  -1   6 -17   82.33    7.91
   1  -6  17   88.23    8.67
  -1   6 -17   81.51    7.55
  -1   6 -17   77.45    7.45
  -1   6 -17   74.56    7.39
  -1   6 -18   25.11    5.96
  -1   6 -18   26.09    5.59
   1  -6  18   19.59    5.63
  -1   6 -18   17.96    3.48
  -1   6 -18   23.59    4.02
  -1   6 -18   21.15    4.85
  -1   6 -18   25.98    4.50
   1  -6  19   -0.34    5.92
  -1   6 -19   17.57    4.68
  -1   6 -19   11.41    4.14
   1  -6  19   17.30    5.25
  -1   6 -19    9.97    4.02
  -1   6 -20   82.38    6.63
  -1   6 -20   77.23    6.92
   1  -6  20   85.71    7.41
  -1   6 -20   75.22    6.61
  -1   6 -21   78.16    6.77
  -1   6 -21   76.10    6.83
  -1   6 -21   80.30    6.68
  -1   6 -21   84.94    7.00
   1  -6  21   77.92    7.27
   1  -6  22   49.44    4.22
  -1   6 -22   39.64    4.09
  -1   6 -22   36.33    3.83
  -1   6 -22   39.43    3.98
  -1   6 -23   42.22    4.07
  -1   6 -23   60.32    4.16
   1  -5 -22    8.25    2.12
   1  -5 -22    6.12    2.24
   1  -5 -21    1.23    2.81
   1  -5 -21    4.05    2.64
   1  -5 -21    7.06    3.20
   1  -5 -20   35.26    3.83
   1  -5 -20   32.40    4.57
   1  -5 -20   32.91    4.30
   1  -5 -20   25.60    4.85
   1  -5 -20   26.16    3.81
   1  -5 -19    5.76    4.11
   1  -5 -19   10.83    3.06
   1  -5 -19   13.04    3.31
   1  -5 -19    8.39    4.13
   1  -5 -19    5.85    3.53
   1  -5 -19    0.58    5.04
   1  -5 -19    6.98    5.19
   1  -5 -18  169.79   12.44
   1  -5 -18  150.20   12.30
   1  -5 -18  136.39   11.81
   1  -5 -18  160.84   12.55
   1  -5 -18  152.61   11.95
   1  -5 -18  148.13   12.13
   1  -5 -18  156.35   13.20
   1  -5 -18  160.85   12.87
   1  -5 -17   13.63    5.05
   1  -5 -17    1.98    5.96
   1  -5 -17   10.35    4.40
   1  -5 -17   13.86    6.36
   1  -5 -17   18.10    4.02
   1  -5 -17   16.43    5.05
   1  -5 -17   18.24    4.26
   1  -5 -17   15.17    4.93
   1  -5 -16    5.24    3.82
   1  -5 -16    5.47    4.81
  -1   5  16   -6.91   14.14
  -1   5  16    3.52    9.66
   1  -5 -16    2.27    4.92
   1  -5 -16    9.10    4.33
   1  -5 -16    8.45    6.11
   1  -5 -16    9.91    5.85
   1  -5 -16    2.01    5.25
   1  -5 -16    4.33    4.89
   1  -5 -16    3.70    7.52
   1  -5 -16    6.11    4.04
   1  -5 -15    8.06    4.78
   1  -5 -15    7.16    3.76
  -1   5  15   -4.10   13.12
   1  -5 -15    7.57    4.87
   1  -5 -15   -0.47    4.29
   1  -5 -15   10.04    5.96
   1  -5 -15    4.78    6.03
   1  -5 -15    8.64    5.35
   1  -5 -15    4.53    4.54
   1  -5 -15    2.82    4.03
   1  -5 -15   10.03    8.11
   1  -5 -14  204.66   16.59
   1  -5 -14  203.06   16.11
   1  -5 -14  223.28   17.26
  -1   5  14  167.12   24.79
   1  -5 -14  226.75   16.69
   1  -5 -14  203.56   16.85
   1  -5 -14  201.39   16.42
   1  -5 -14  232.25   17.16
   1  -5 -14  236.92   17.38
   1  -5 -14  203.93   16.91
   1  -5 -14  206.56   16.78
   1  -5 -14  210.41   16.26
   1  -5 -14  240.88   20.61
   1  -5 -14  235.47   16.78
   1  -5 -13    8.13    5.38
   1  -5 -13    8.08    4.43
   1  -5 -13    8.60    3.44
  -1   5  13   16.06   12.85
   1  -5 -13    2.70    4.93
   1  -5 -13    8.76    4.41
   1  -5 -13   -1.19    3.91
   1  -5 -13   11.30    5.29
   1  -5 -13    1.57    5.18
   1  -5 -13   10.21    4.75
   1  -5 -13    3.72    4.75
   1  -5 -13    5.19    3.01
   1  -5 -13   11.66    3.71
   1  -5 -13    6.01    7.89
   1  -5 -13    4.77    4.23
   1  -5 -12  102.17    9.40
   1  -5 -12   99.01    8.73
   1  -5 -12  112.12   10.02
  -1   5  12  110.50   17.82
   1  -5 -12  109.52    9.25
   1  -5 -12  117.72   10.06
   1  -5 -12  119.17   10.10
   1  -5 -12  127.10    9.82
   1  -5 -12  106.30    9.64
   1  -5 -12  101.75    8.53
   1  -5 -12  118.62    9.62
   1  -5 -12   95.39    8.86
   1  -5 -12  108.75    9.42
   1  -5 -12  131.00   13.43
   1  -5 -11   16.24    4.00
   1  -5 -11   17.07    3.21
   1  -5 -11   19.37    4.95
  -1   5  11   20.71   11.59
   1  -5 -11   14.75    3.93
   1  -5 -11   12.60    4.69
   1  -5 -11   15.75    4.62
   1  -5 -11   16.68    4.73
   1  -5 -11   16.63    4.16
   1  -5 -11   22.52    4.32
   1  -5 -11   12.75    2.96
   1  -5 -11   23.38    4.05
   1  -5 -11   20.20    3.51
   1  -5 -11   20.08    7.46
   1  -5 -10   25.41    4.14
   1  -5 -10   20.95    3.20
   1  -5 -10   22.24    3.17
   1  -5 -10   25.15    4.76
  -1   5  10   29.81   11.17
   1  -5 -10   22.15    3.87
   1  -5 -10   20.31    4.49
   1  -5 -10   14.70    3.74
   1  -5 -10   21.44    4.12
   1  -5 -10   28.90    4.29
   1  -5 -10   20.07    3.05
   1  -5 -10   19.18    3.83
   1  -5 -10   12.73    7.36
   1  -5  -9  144.65   11.24
   1  -5  -9  129.80   10.71
  -1   5   9  135.43   16.63
   1  -5  -9  149.04   10.76
   1  -5  -9  111.89   10.52
   1  -5  -9  139.64   11.09
   1  -5  -9  131.33   10.23
   1  -5  -9  140.51   10.83
   1  -5  -9  143.89   11.87
   1  -5  -9  166.79   14.28
   1  -5  -9  143.62   10.72
   1  -5  -8   35.27    3.24
  -1   5   8   46.95    5.74
   1  -5  -8   25.11    3.76
   1  -5  -8   31.91    4.37
  -1   5   8   35.34    9.66
   1  -5  -8   28.46    3.84
   1  -5  -8   33.65    4.61
   1  -5  -8   17.15    3.65
   1  -5  -8   25.61    4.13
   1  -5  -8   36.29    5.66
   1  -5  -8   38.58    7.40
  -1   5   7 1253.13   83.15
   1  -5  -7 1098.24   80.54
   1  -5  -7 1257.55   81.40
  -1   5   7 1291.93   80.73
   1  -5  -7 1059.55   78.72
  -1   5   6  275.68   21.35
  -1   5   6  268.63   19.40
   1  -5  -6  211.01   17.12
   1  -5  -6  250.41   19.42
  -1   5   5  563.09   36.38
  -1   5   5  499.08   35.65
  -1   5   5  442.77   36.01
   1  -5  -5  441.00   33.25
  -1   5   5  516.35   35.41
   1  -5  -5  472.33   35.38
  -1   5   4 1406.39   87.74
  -1   5   4 1336.36   87.34
  -1   5   4 1236.02   87.45
   1  -5  -4 1153.50   85.18
  -1   5   4 1215.76   87.03
   1  -5  -4 1194.25   87.28
  -1   5   3   40.90    7.26
  -1   5   3   38.33    6.46
  -1   5   3   37.53    5.85
   1  -5  -3   23.08    3.55
  -1   5   3   28.57    6.01
   1  -5  -3   26.73    6.57
   1  -5  -3   20.79    5.48
  -1   5   2  364.73   27.29
   1  -5  -2  345.74   26.61
  -1   5   2  328.02   26.33
  -1   5   2  342.34   27.02
   1  -5  -2  343.32   26.27
  -1   5   2  392.36   27.39
   1  -5  -2  345.99   25.24
   1  -5  -2  363.14   26.86
   1  -5  -2  380.58   27.98
  -1   5   1 1333.74   87.60
   1  -5  -1 1265.71   87.51
  -1   5   1 1345.28   87.60
  -1   5   1 1167.71   86.50
   1  -5  -1 1105.29   86.40
   1  -5  -1 1239.83   86.72
  -1   5   1 1269.98   87.70
   1  -5  -1 1224.94   85.84
   1  -5  -1 1205.47   87.22
   1  -5   0  853.36   57.93
  -1   5   0  854.62   57.42
   1  -5   0  731.77   55.98
   1  -5   0  779.43   56.51
  -1   5   0  859.70   57.46
   1  -5   0  780.93   56.99
  -1   5   0  749.40   56.09
  -1   5   0  822.19   57.65
   1  -5   0  770.68   57.15
   1  -5   0  850.94   56.66
  -1   5  -1   43.33    4.32
   1  -5   1   33.44    5.49
  -1   5  -1   29.16    6.26
   1  -5   1   45.63    7.73
  -1   5  -1   40.73    6.60
   1  -5   1   47.54    5.70
   1  -5   1   49.38    7.00
   1  -5   1   45.91    4.46
  -1   5  -1   43.68    6.74
   1  -5   1   48.81    7.34
   1  -5   1   52.84    5.68
  -1   5  -2  374.67   25.50
   1  -5   2  414.32   28.89
  -1   5  -2  369.47   27.21
   1  -5   2  363.06   27.46
   1  -5   2  349.26   26.44
   1  -5   2  376.51   27.29
   1  -5   2  352.51   28.03
  -1   5  -2  354.81   26.86
  -1   5  -2  354.68   27.26
   1  -5   2  318.68   25.46
   1  -5   2  365.47   27.98
   1  -5   2  358.65   27.00
  -1   5  -2  360.00   26.77
  -1   5  -3  721.15   52.06
   1  -5   3  754.02   54.70
  -1   5  -3  773.74   53.72
   1  -5   3  886.75   55.85
   1  -5   3  734.15   53.12
   1  -5   3  788.93   55.44
  -1   5  -3  745.45   53.85
  -1   5  -3  832.08   53.64
   1  -5   3  749.88   53.82
  -1   5  -3  753.18   54.02
   1  -5   3  675.14   52.06
   1  -5   3  679.92   53.89
   1  -5   3  751.16   54.41
  -1   5  -3  819.16   53.73
  -1   5  -4 1357.04   97.95
   1  -5   4 1447.45  101.19
  -1   5  -4 1326.61   99.41
   1  -5   4 1422.26   99.16
  -1   5  -4 1542.87   99.49
   1  -5   4 1443.05   99.76
  -1   5  -4 1384.13   99.76
   1  -5   4 1556.26  101.83
   1  -5   4 1328.02   97.95
  -1   5  -4 1447.56   99.90
  -1   5  -4 1544.04   99.81
   1  -5   4 1388.19  100.10
  -1   5  -5  141.83   10.96
   1  -5   5  157.55   16.17
  -1   5  -5  137.78   13.16
   1  -5   5  176.67   13.56
  -1   5  -5  140.62   12.46
  -1   5  -5  145.58   13.42
   1  -5   5  127.68   15.66
   1  -5   5  122.52   12.27
  -1   5  -5  151.11   13.16
   1  -5   5  144.20   10.86
   1  -5   5  143.35   13.40
  -1   5  -5  164.20   13.26
  -1   5  -6    4.08    2.20
  -1   5  -6   10.88    2.96
   1  -5   6   14.59   10.10
   1  -5   6    7.56    9.23
  -1   5  -6    8.20    6.07
  -1   5  -6    6.36    5.90
   1  -5   6   12.51    9.46
   1  -5   6    6.62    4.49
   1  -5   6   12.60    6.03
  -1   5  -6   11.07    4.54
  -1   5  -6    6.53    5.05
   1  -5   6    5.47    2.44
   1  -5   6    2.55    5.02
  -1   5  -6    9.74    5.43
  -1   5  -7    1.70    2.16
  -1   5  -7    3.05    2.91
   1  -5   7   -7.36    9.20
   1  -5   7   -0.83   10.77
  -1   5  -7   -1.10    5.93
  -1   5  -7    2.11    4.00
   1  -5   7   -2.65    4.50
   1  -5   7   -6.48    9.42
   1  -5   7    3.97    5.86
  -1   5  -7    3.98    4.64
   1  -5   7    2.03    2.25
   1  -5   7    3.84    4.53
  -1   5  -7   10.63    5.58
  -1   5  -8   45.65    4.42
  -1   5  -8   50.34    5.09
  -1   5  -8   50.29    8.47
   1  -5   8   40.99   12.41
   1  -5   8   53.04   11.32
   1  -5   8   49.04    8.45
  -1   5  -8   54.71    6.84
   1  -5   8   33.45    6.69
   1  -5   8   40.68   12.00
  -1   5  -8   56.44    6.85
  -1   5  -8   48.81    7.72
   1  -5   8   43.73    4.21
   1  -5   8   45.64    6.51
  -1   5  -8   42.21    7.83
  -1   5  -8   41.82    4.37
  -1   5  -9  148.63   11.67
  -1   5  -9  147.53   11.24
  -1   5  -9  143.70   13.15
   1  -5   9  170.15   15.02
  -1   5  -9  139.56   14.36
   1  -5   9  152.37   19.70
   1  -5   9  143.45   17.44
   1  -5   9  161.64   12.96
  -1   5  -9  151.15   11.74
  -1   5  -9  142.60   11.28
  -1   5  -9  159.76   14.10
  -1   5  -9  138.81   12.95
  -1   5 -10    3.93    3.60
  -1   5 -10    5.82    3.52
  -1   5 -10    9.44    2.99
   1  -5  10    5.86    4.36
  -1   5 -10   10.81    4.20
  -1   5 -10   16.40    6.56
   1  -5  10   10.13    3.47
  -1   5 -10   15.38    4.14
  -1   5 -10    5.24    2.78
  -1   5 -10    8.42    4.95
  -1   5 -10   11.92    5.20
   1  -5  10   12.60    7.27
  -1   5 -10    8.30    3.07
  -1   5 -10    9.88    3.26
   1  -5  10   -0.78   10.04
   1  -5  10   -1.14   12.83
  -1   5 -10   12.82    3.31
  -1   5 -10   11.52    3.36
  -1   5 -11  545.32   37.30
  -1   5 -11  545.78   39.99
  -1   5 -11  507.82   37.11
  -1   5 -11  565.50   37.56
   1  -5  11  507.48   37.39
  -1   5 -11  455.79   38.90
   1  -5  11  584.92   40.79
  -1   5 -11  471.30   38.83
   1  -5  11  505.79   44.55
  -1   5 -11  481.76   37.34
  -1   5 -11  483.24   37.40
  -1   5 -11  621.80   37.49
   1  -5  11  522.50   42.43
   1  -5  11  510.09   45.83
  -1   5 -11  481.73   37.34
  -1   5 -11  544.56   37.60
  -1   5 -12   12.69    3.83
  -1   5 -12   10.12    7.52
  -1   5 -12   21.55    7.73
   1  -5  12   15.67    4.23
  -1   5 -12   14.39    3.29
  -1   5 -12   11.13    4.91
  -1   5 -12   21.95    5.85
   1  -5  12   15.35    8.42
   1  -5  12   15.49   12.72
  -1   5 -12   12.68    3.77
  -1   5 -12   25.30    4.10
  -1   5 -12   13.04    4.17
   1  -5  12   23.39   10.20
   1  -5  12   31.16   15.64
  -1   5 -12   10.25    3.82
  -1   5 -12   13.68    4.32
  -1   5 -13  188.87   13.89
  -1   5 -13  194.48   14.36
  -1   5 -13  168.90   17.76
  -1   5 -13  197.91   17.81
   1  -5  13  170.72   13.90
  -1   5 -13  156.94   13.38
  -1   5 -13  193.08   14.35
   1  -5  13  159.56   22.22
   1  -5  13  196.42   18.29
  -1   5 -13  141.39   15.47
  -1   5 -13  181.35   13.75
  -1   5 -13  168.63   13.77
   1  -5  13  163.16   24.00
  -1   5 -13  204.76   14.06
   1  -5  13  174.27   19.34
  -1   5 -13  162.07   13.80
  -1   5 -13  179.20   14.37
  -1   5 -14  264.31   23.16
  -1   5 -14  267.17   19.33
  -1   5 -14  276.99   18.82
  -1   5 -14  259.65   22.47
   1  -5  14  257.88   18.89
  -1   5 -14  211.84   18.26
  -1   5 -14  262.25   19.22
   1  -5  14  220.83   26.94
   1  -5  14  286.64   23.43
  -1   5 -14  241.98   18.71
  -1   5 -14  248.73   18.60
   1  -5  14  245.36   29.83
   1  -5  14  237.83   24.24
  -1   5 -14  299.80   19.07
  -1   5 -14  227.74   18.77
  -1   5 -14  220.31   17.92
  -1   5 -14  271.57   19.30
  -1   5 -15   25.41    9.35
  -1   5 -15   20.48    5.65
  -1   5 -15   31.67    9.61
  -1   5 -15   13.40    3.60
   1  -5  15   16.52    4.67
  -1   5 -15   12.73    5.85
   1  -5  15   20.27   13.33
   1  -5  15   22.54    9.31
  -1   5 -15   15.24    4.33
  -1   5 -15   12.61    4.24
   1  -5  15    0.85    9.64
  -1   5 -15   22.24    5.43
  -1   5 -15   18.49    3.00
  -1   5 -15   10.95    4.39
  -1   5 -15   21.53    5.78
  -1   5 -16    7.64    8.38
   1  -5  16   -1.75    4.41
  -1   5 -16    4.60    5.95
   1  -5  16   10.14    9.15
   1  -5  16    8.20   12.93
  -1   5 -16   -0.85    4.73
  -1   5 -16    0.15    3.67
  -1   5 -16    0.95    3.72
   1  -5  16   -8.95    9.22
  -1   5 -16    2.45    5.28
  -1   5 -16   14.59    8.26
  -1   5 -16    4.20    5.14
  -1   5 -16    1.91    5.55
   1  -5  17   -9.85   10.24
   1  -5  17    0.76    7.76
   1  -5  17   -5.40   13.56
   1  -5  17   -4.40    8.66
  -1   5 -17    8.38    5.85
  -1   5 -17    4.16    3.45
  -1   5 -17    0.59    3.54
  -1   5 -17   -2.20    5.12
  -1   5 -17   -4.46    5.13
  -1   5 -17   10.79    8.11
  -1   5 -18  106.41   10.78
  -1   5 -18  150.98   11.59
   1  -5  18  112.64   19.29
   1  -5  18  130.15   15.70
  -1   5 -18  178.57   12.17
  -1   5 -18  162.77   12.02
  -1   5 -19   35.72    5.32
  -1   5 -19   27.50    5.16
  -1   5 -19   23.72    5.43
   1  -5  19   25.82    5.97
  -1   5 -20   52.13    5.83
  -1   5 -20   53.01    5.93
  -1   5 -20   53.68    6.13
   1  -5  20   62.08    6.82
  -1   5 -21   98.82    7.65
  -1   5 -21   83.16    7.34
   1  -5  21  108.94    8.31
  -1   5 -21   93.74    7.62
  -1   5 -21  102.30    7.80
   1  -5  22   46.66    4.76
  -1   5 -22   34.22    4.10
  -1   5 -22   34.89    4.22
  -1   5 -22   36.01    4.20
  -1   5 -23   14.49    2.27
  -1   5 -23   20.25    2.58
  -1   5 -23   18.49    2.61
   1  -4 -23    3.74    2.02
   1  -4 -23    1.27    1.74
   1  -4 -22    7.30    2.98
   1  -4 -22    6.21    2.92
   1  -4 -22   10.35    2.38
   1  -4 -21    2.78    2.91
   1  -4 -21   -5.50    3.89
   1  -4 -21   -4.55    2.81
   1  -4 -21   -0.24    3.61
   1  -4 -21   -1.02    3.32
   1  -4 -20   83.96    7.16
   1  -4 -20   77.54    6.76
   1  -4 -20   69.81    7.56
   1  -4 -20   61.08    6.78
   1  -4 -20   72.56    7.46
   1  -4 -20   80.55    6.74
   1  -4 -19   64.00    6.58
   1  -4 -19   52.13    6.06
   1  -4 -19   60.42    7.18
   1  -4 -19   62.32    7.80
   1  -4 -19   52.47    6.25
   1  -4 -19   58.76    7.12
   1  -4 -19   56.01    6.03
   1  -4 -18  103.09    8.34
   1  -4 -18  105.40    8.91
   1  -4 -18   87.59    9.93
   1  -4 -18   83.44    8.50
   1  -4 -18   98.51    9.40
   1  -4 -18  109.78    9.38
   1  -4 -18  103.09    8.48
  -1   4  17    6.09    7.04
  -1   4  17   18.33   11.66
  -1   4  17   -2.78   14.31
   1  -4 -17   26.04    5.24
   1  -4 -17   30.89    6.54
   1  -4 -17   35.03    6.98
   1  -4 -17   20.91    4.98
   1  -4 -17   22.53    4.82
   1  -4 -17   33.11    5.43
   1  -4 -17   23.22    8.05
   1  -4 -17   19.78    4.60
   1  -4 -17   26.79    5.83
   1  -4 -16   -0.21    5.64
   1  -4 -16    4.34    4.03
   1  -4 -16    3.20    4.71
  -1   4  16   17.99   10.65
  -1   4  16   -6.82   13.04
   1  -4 -16    1.47    4.76
   1  -4 -16    2.43    4.33
   1  -4 -16   -2.42    5.81
   1  -4 -16    0.42    6.03
   1  -4 -16    1.42    2.68
   1  -4 -16    1.79    7.13
   1  -4 -16   -1.17    5.05
   1  -4 -16    0.14    3.89
   1  -4 -15   26.65    4.62
   1  -4 -15   24.25    5.18
  -1   4  15   12.98   14.70
   1  -4 -15   27.87    5.22
   1  -4 -15   26.16    6.21
   1  -4 -15   25.05    5.96
   1  -4 -15   26.27    4.98
   1  -4 -15   23.32    3.50
   1  -4 -15   27.78    5.60
   1  -4 -15   20.63    8.38
   1  -4 -15   26.47    4.53
   1  -4 -14   90.08    8.82
   1  -4 -14   97.75    8.48
  -1   4  14   61.56   16.87
   1  -4 -14   89.78    9.13
   1  -4 -14  106.80    8.92
   1  -4 -14   95.68    8.77
   1  -4 -14   98.61    9.34
   1  -4 -14  104.80    9.73
   1  -4 -14   98.11    9.53
   1  -4 -14   95.33    7.86
   1  -4 -14  112.05   12.56
   1  -4 -14   96.68    8.45
   1  -4 -14  115.56    9.29
   1  -4 -13    0.77    3.47
   1  -4 -13    2.03    3.82
  -1   4  13   -6.61   12.04
   1  -4 -13    2.65    4.55
   1  -4 -13    3.20    3.85
   1  -4 -13    0.18    4.92
   1  -4 -13    5.27    4.47
   1  -4 -13    3.17    3.34
   1  -4 -13   -2.84    3.61
   1  -4 -13    4.96    4.36
   1  -4 -13    5.84    4.25
   1  -4 -13    4.15    2.58
   1  -4 -13    1.11    3.22
   1  -4 -13    1.07    7.02
   1  -4 -13   -0.52    4.20
   1  -4 -12  492.18   37.16
   1  -4 -12  521.02   37.00
  -1   4  12  471.60   43.17
   1  -4 -12  533.86   37.50
   1  -4 -12  542.10   37.22
   1  -4 -12  528.88   37.39
   1  -4 -12  546.17   37.56
   1  -4 -12  453.81   36.90
   1  -4 -12  485.99   37.08
   1  -4 -12  578.46   37.43
   1  -4 -12  535.23   37.49
   1  -4 -12  514.72   36.70
   1  -4 -12  569.10   40.17
   1  -4 -12  490.66   36.96
   1  -4 -12  589.02   37.57
   1  -4 -11  237.39   18.61
   1  -4 -11  262.08   19.32
   1  -4 -11  260.85   18.93
  -1   4  11  272.67   25.37
   1  -4 -11  249.61   18.87
   1  -4 -11  258.66   19.27
   1  -4 -11  278.28   19.18
   1  -4 -11  205.47   18.61
   1  -4 -11  290.19   19.38
   1  -4 -11  292.18   19.12
   1  -4 -11  253.99   18.41
   1  -4 -11  311.52   19.37
   1  -4 -11  226.04   18.61
   1  -4 -11  269.13   21.77
   1  -4 -11  270.09   19.18
   1  -4 -10   88.22    7.71
   1  -4 -10   98.81    8.20
  -1   4  10   94.74   13.77
   1  -4 -10  102.89    8.41
   1  -4 -10   97.53    7.74
   1  -4 -10   98.85    8.12
   1  -4 -10   94.75    7.96
   1  -4 -10   71.65    7.43
   1  -4 -10  100.19    7.89
   1  -4 -10  107.36    8.15
   1  -4 -10  103.51   10.77
   1  -4 -10   82.65    7.42
   1  -4 -10  104.28    8.10
   1  -4  -9  245.47   19.66
  -1   4   9  253.33   23.82
  -1   4   8   77.71   10.93
   1  -4  -8   71.61    8.59
   1  -4  -8   65.81    6.93
  -1   4   8   80.79    7.26
  -1   4   7  654.25   55.68
   1  -4  -7  775.21   54.77
   1  -4  -7  710.92   53.95
  -1   4   7  830.39   54.19
  -1   4   6 1464.19   98.96
   1  -4  -6 1283.74   97.26
   1  -4  -6 1352.59   97.65
  -1   4   6 1432.18   97.41
  -1   4   5  480.98   40.33
   1  -4  -5  542.51   39.75
  -1   4   5  586.78   39.75
  -1   4   4 1677.06  119.04
  -1   4   4 1737.25  118.70
   1  -4  -4 1610.59  118.72
  -1   4   3 2451.58  156.56
  -1   4   3 2157.14  156.44
  -1   4   3 2370.55  156.38
  -1   4   3 2150.67  156.34
   1  -4  -3 2108.61  155.97
   1  -4  -3 2111.76  156.51
  -1   4   2  108.29    9.34
   1  -4  -2   95.10    8.67
  -1   4   2  108.20    8.93
  -1   4   2  116.13    9.12
   1  -4  -2  106.19    8.47
  -1   4   2   82.58    8.92
   1  -4  -2   73.81    9.25
   1  -4  -2   80.07    8.66
  -1   4   1   99.04    8.74
   1  -4  -1   92.47    8.52
   1  -4  -1   81.54    7.58
   1  -4  -1   90.89    7.64
  -1   4   1   87.08    7.66
  -1   4   1   84.13    8.23
  -1   4   1   74.33    8.33
   1  -4  -1   99.49    7.80
   1  -4  -1   89.61    8.26
  -1   4   0  116.80    9.10
   1  -4   0  103.84    9.66
   1  -4   0  116.50   10.93
  -1   4   0  129.28   10.51
  -1   4   0  122.13   10.36
  -1   4   0  108.39    9.13
   1  -4   0  108.99    9.53
   1  -4   0   98.72   10.16
  -1   4   0  129.59   10.61
  -1   4   0  145.85    9.80
   1  -4   0  132.87   11.26
   1  -4   0  134.89   10.07
  -1   4  -1  162.84   12.48
   1  -4   1  151.47   13.26
  -1   4  -1  159.18   13.11
   1  -4   1  172.60   14.18
   1  -4   1  171.50   13.24
   1  -4   1  162.89   12.51
  -1   4  -1  164.30   13.13
   1  -4   1  155.90   13.77
  -1   4  -1  153.71   13.24
   1  -4   1  161.55   13.20
  -1   4  -1  160.08   12.65
   1  -4   1  138.68   13.58
   1  -4   2  306.24   21.90
  -1   4  -2  248.28   20.17
   1  -4   2  288.10   21.36
   1  -4   2  257.65   19.73
  -1   4  -2  262.41   20.09
   1  -4   2  270.70   20.42
  -1   4  -2  259.86   20.31
   1  -4   2  256.98   21.53
  -1   4  -2  271.78   20.31
  -1   4  -2  263.19   20.05
   1  -4   2  286.52   20.86
   1  -4   2  240.16   20.70
  -1   4  -3  260.06   20.16
   1  -4   3  262.91   21.42
  -1   4  -3  246.16   19.69
  -1   4  -3  255.34   19.56
   1  -4   3  284.00   21.79
  -1   4  -3  226.15   19.73
   1  -4   3  251.49   19.85
   1  -4   3  245.17   19.23
  -1   4  -3  261.17   20.08
   1  -4   3  284.86   20.44
  -1   4  -3  288.92   19.92
  -1   4  -4  143.61   11.95
  -1   4  -4  195.96   14.65
  -1   4  -4  165.57   13.54
   1  -4   4  217.14   16.56
   1  -4   4  179.60   13.90
  -1   4  -4  165.94   13.29
   1  -4   4  156.56   12.95
   1  -4   4  172.28   16.19
  -1   4  -4  157.87   13.61
  -1   4  -4  161.59   13.79
  -1   4  -4  182.95   13.76
   1  -4   4  204.89   14.35
  -1   4  -5  233.47   17.83
  -1   4  -5  186.33   14.81
  -1   4  -5  211.05   16.52
   1  -4   5  191.70   18.53
   1  -4   5  226.73   19.89
  -1   4  -5  230.12   16.21
  -1   4  -5  203.04   16.66
   1  -4   5  202.44   16.55
   1  -4   5  184.06   18.98
  -1   4  -5  200.00   16.34
  -1   4  -5  213.95   16.65
   1  -4   5  231.55   16.68
  -1   4  -6 1192.92   86.27
  -1   4  -6 1199.40   86.33
   1  -4   6 1341.21   91.06
   1  -4   6 1314.49   89.79
  -1   4  -6 1262.20   87.78
  -1   4  -6 1318.10   87.61
   1  -4   6 1385.83   88.19
  -1   4  -6 1276.78   88.13
  -1   4  -6 1155.98   87.63
   1  -4   6 1255.44   87.66
  -1   4  -6 1193.13   88.03
  -1   4  -7   27.94    3.60
  -1   4  -7   29.62    3.31
  -1   4  -7   43.07    6.68
   1  -4   7   39.85    9.53
   1  -4   7   21.75   11.17
   1  -4   7   34.19    6.31
  -1   4  -7   24.07    5.08
  -1   4  -7   37.73    5.49
  -1   4  -7   35.37    6.07
   1  -4   7   37.11    4.98
  -1   4  -7   35.45    3.33
  -1   4  -7   35.09    6.01
  -1   4  -8   88.51    6.84
  -1   4  -8   89.15    7.15
   1  -4   8   83.00   14.80
  -1   4  -8   97.92    9.94
   1  -4   8   90.40   12.23
   1  -4   8  105.49   10.26
  -1   4  -8   83.73    8.66
  -1   4  -8   85.06    8.32
  -1   4  -8   85.77    9.09
   1  -4   8   81.00    8.06
  -1   4  -8   80.18    6.82
  -1   4  -9    9.09    3.18
  -1   4  -9   10.20    2.55
   1  -4   9    9.39    8.31
   1  -4   9   12.66   12.17
   1  -4   9   21.31   11.41
   1  -4   9   20.26    6.28
  -1   4  -9   14.34    4.65
  -1   4  -9   11.33    4.44
  -1   4  -9   11.60    5.38
  -1   4  -9   10.76    3.73
  -1   4  -9    9.95    2.49
   1  -4   9   12.13    3.40
  -1   4 -10   11.08    2.60
  -1   4 -10    7.82    3.41
   1  -4  10   11.14   10.50
   1  -4  10   14.75    6.48
  -1   4 -10   14.75    4.82
  -1   4 -10    8.74    4.27
   1  -4  10   -0.66    8.17
  -1   4 -10    6.49    2.78
  -1   4 -10    4.83    5.70
  -1   4 -10    8.03    3.19
  -1   4 -10    6.79    5.90
  -1   4 -11   58.12    9.12
  -1   4 -11   67.99    6.15
  -1   4 -11   59.13    6.59
  -1   4 -11   78.51    9.61
  -1   4 -11   75.26    6.66
  -1   4 -11   66.22    6.03
  -1   4 -11   68.73    8.48
   1  -4  11   72.85    9.99
   1  -4  11   74.06   14.76
  -1   4 -11   62.02    7.35
  -1   4 -11   61.79    6.17
  -1   4 -11   78.67    6.31
   1  -4  11   84.18   12.02
  -1   4 -11   71.27    6.26
  -1   4 -11   66.63    6.59
  -1   4 -12  140.61   12.18
  -1   4 -12  150.58   15.33
  -1   4 -12  173.87   11.91
  -1   4 -12  180.78   15.24
   1  -4  12  133.56   11.83
  -1   4 -12  138.24   11.58
  -1   4 -12  152.85   12.09
  -1   4 -12  138.54   13.89
   1  -4  12  182.09   15.79
   1  -4  12  145.44   19.82
  -1   4 -12  140.12   11.72
  -1   4 -12  153.70   11.79
   1  -4  12  159.06   17.04
  -1   4 -12  172.87   11.94
  -1   4 -12  136.48   11.78
  -1   4 -12  167.74   12.33
  -1   4 -13   90.65   11.17
   1  -4  13   75.41    7.59
  -1   4 -13   85.84    8.15
  -1   4 -13   74.66    7.23
   1  -4  13  100.82   16.61
   1  -4  13   88.45   11.86
  -1   4 -13   84.82   10.01
  -1   4 -13   75.22    7.31
  -1   4 -13   74.67    7.28
  -1   4 -13   84.69    7.67
   1  -4  13  100.56   12.98
  -1   4 -13   77.00    7.31
  -1   4 -13   97.21    8.15
  -1   4 -13   98.32    7.65
  -1   4 -13   74.05   10.86
  -1   4 -14  417.92   30.90
   1  -4  14  369.14   27.48
  -1   4 -14  352.33   27.20
  -1   4 -14  377.68   27.68
   1  -4  14  330.39   35.00
   1  -4  14  391.72   31.22
  -1   4 -14  380.37   27.24
  -1   4 -14  339.66   27.21
   1  -4  14  324.47   31.21
   1  -4  14  289.16   36.39
  -1   4 -14  395.37   27.56
  -1   4 -14  354.50   27.38
  -1   4 -14  400.99   27.85
  -1   4 -14  435.17   27.52
  -1   4 -14  395.50   31.10
  -1   4 -15   30.87    8.87
  -1   4 -15   10.29    3.95
   1  -4  15   16.83    4.63
  -1   4 -15   16.02    5.69
   1  -4  15   37.74   14.39
   1  -4  15   19.09    8.75
  -1   4 -15   17.73    3.87
  -1   4 -15   23.48    4.07
  -1   4 -15   15.46    4.98
   1  -4  15   22.04   16.21
   1  -4  15   15.25    8.77
  -1   4 -15   13.01    4.22
  -1   4 -15   27.68    5.21
  -1   4 -15   23.22    8.46
  -1   4 -16   54.16   10.30
  -1   4 -16   61.30    7.09
  -1   4 -16   51.00   10.36
   1  -4  16   62.65    6.78
  -1   4 -16   64.09    7.65
  -1   4 -16   43.97    5.98
   1  -4  16   68.74   11.45
   1  -4  16   69.53   16.05
  -1   4 -16   53.84    5.87
   1  -4  16   47.28   17.14
  -1   4 -16   67.57    7.07
  -1   4 -16   51.10    6.28
  -1   4 -16   58.98    7.68
  -1   4 -16   69.85    7.19
  -1   4 -17   15.39    8.45
  -1   4 -17   11.34    3.92
   1  -4  17   12.96   11.35
   1  -4  17    5.15   12.17
   1  -4  17   25.85    9.88
  -1   4 -17    7.45    3.34
  -1   4 -17   14.95    5.65
  -1   4 -17   22.19    4.98
  -1   4 -17   16.47    7.72
  -1   4 -17   15.54    5.85
   1  -4  17   21.48   15.04
  -1   4 -17   10.78    5.37
   1  -4  18  121.19   14.61
   1  -4  18   91.36   17.04
   1  -4  18   26.36   14.53
   1  -4  18   48.88   18.28
  -1   4 -18  121.09    9.96
  -1   4 -18  108.27    9.54
  -1   4 -18  106.63    9.85
  -1   4 -18  109.66   10.48
  -1   4 -19  165.61   13.14
  -1   4 -19  159.33   12.74
  -1   4 -19  135.68   13.33
  -1   4 -19  169.87   13.15
  -1   4 -19  152.98   12.81
  -1   4 -20   98.62    9.00
  -1   4 -20  110.30    9.65
  -1   4 -20  113.40    9.38
  -1   4 -21  103.90    8.19
   1  -4  21  117.35    9.11
  -1   4 -21  104.59    8.61
  -1   4 -21   96.29    8.27
  -1   4 -22    2.45    3.50
  -1   4 -22    3.08    2.81
   1  -4  22    6.74    3.80
   1  -4  22    3.25    5.52
  -1   4 -23    1.68    2.74
   1  -4  23   -1.56    2.51
  -1   4 -23    7.46    1.73
  -1   4 -24    2.58    1.67
   1  -3 -24    0.80    1.28
   1  -3 -24    0.42    1.49
   1  -3 -23    2.28    2.00
   1  -3 -23    2.68    2.61
   1  -3 -23    1.21    2.50
   1  -3 -23    0.24    2.02
   1  -3 -23    3.30    2.42
   1  -3 -22    5.10    2.75
   1  -3 -22    8.10    3.47
   1  -3 -22    1.35    2.89
   1  -3 -22   -1.83    3.42
   1  -3 -22    2.65    3.26
   1  -3 -21   17.72    4.52
   1  -3 -21   21.94    4.22
  -1   3  21    4.78    5.87
   1  -3 -21    6.24    3.74
   1  -3 -21   18.99    4.62
   1  -3 -21   10.10    4.24
   1  -3 -21   15.24    3.72
   1  -3 -20  101.66    8.13
   1  -3 -20  110.59    8.97
   1  -3 -20  108.16    8.61
   1  -3 -20   90.89    8.91
   1  -3 -20   81.37    8.30
   1  -3 -20   96.03    8.98
   1  -3 -20   99.34    8.43
   1  -3 -19  147.82   11.71
   1  -3 -19  155.63   11.96
   1  -3 -19  149.56   12.32
   1  -3 -19  141.07   11.85
   1  -3 -19  138.46   12.22
   1  -3 -19  127.87   11.36
   1  -3 -19  145.26   12.40
   1  -3 -18  174.79   13.44
  -1   3  18  155.99   18.99
   1  -3 -18  183.29   13.63
   1  -3 -18  148.91   14.26
   1  -3 -18  150.15   13.36
   1  -3 -18  155.29   13.84
   1  -3 -18  170.66   13.90
   1  -3 -18  182.72   16.42
   1  -3 -18  182.66   14.06
   1  -3 -18  172.17   13.11
   1  -3 -17   80.19    7.79
   1  -3 -17   84.30    7.92
  -1   3  17   69.68   13.35
  -1   3  17   51.31   17.00
   1  -3 -17   82.55    7.98
   1  -3 -17   88.04    8.60
   1  -3 -17   73.54    8.94
   1  -3 -17   80.39    7.84
   1  -3 -17   71.10    6.44
   1  -3 -17   82.60    8.52
   1  -3 -17   82.02    7.46
   1  -3 -17   75.21   10.81
   1  -3 -16   -0.31    4.38
   1  -3 -16    4.35    4.61
   1  -3 -16    1.01    5.40
  -1   3  16   -8.97   13.53
  -1   3  16    0.80    9.70
   1  -3 -16   -3.06    4.52
   1  -3 -16    2.08    5.58
   1  -3 -16   -0.18    5.31
   1  -3 -16    3.10    4.31
   1  -3 -16    3.06    4.92
   1  -3 -16    0.79    2.60
   1  -3 -16    4.08    3.82
   1  -3 -16    1.67    6.78
   1  -3 -15   77.45    9.21
   1  -3 -15   97.04    8.59
   1  -3 -15  103.21    8.64
  -1   3  15  105.98   14.69
  -1   3  15  103.21   18.23
   1  -3 -15   99.97    8.68
   1  -3 -15   99.68    9.71
   1  -3 -15   82.78    8.54
   1  -3 -15   94.37    7.96
   1  -3 -15   96.89    9.05
   1  -3 -15   94.32    9.02
   1  -3 -15   92.03    7.56
   1  -3 -15  103.07   11.97
   1  -3 -15   96.14    8.25
   1  -3 -14  405.29   30.57
   1  -3 -14  463.66   30.25
   1  -3 -14  426.51   30.25
  -1   3  14  339.32   36.77
   1  -3 -14  437.58   30.30
   1  -3 -14  366.89   30.27
   1  -3 -14  390.59   29.85
   1  -3 -14  453.25   30.80
   1  -3 -14  444.95   30.53
   1  -3 -14  411.76   30.21
   1  -3 -14  399.87   29.64
   1  -3 -14  431.09   30.43
   1  -3 -14  425.78   30.71
   1  -3 -14  447.74   33.14
   1  -3 -14  410.74   30.02
   1  -3 -13  325.94   24.13
   1  -3 -13  329.58   24.52
   1  -3 -13  322.29   24.06
  -1   3  13  307.33   30.67
   1  -3 -13  333.93   24.16
   1  -3 -13  307.60   24.28
   1  -3 -13  355.94   24.40
   1  -3 -13  322.96   23.82
   1  -3 -13  319.83   24.10
   1  -3 -13  369.33   24.71
   1  -3 -13  326.38   23.59
   1  -3 -13  369.95   24.61
   1  -3 -13  350.95   26.89
   1  -3 -13  314.46   23.91
   1  -3 -12  279.92   21.44
   1  -3 -12  309.46   21.50
   1  -3 -12  309.93   21.92
  -1   3  12  274.53   27.22
   1  -3 -12  299.89   21.76
   1  -3 -12  311.28   21.54
   1  -3 -12  276.60   21.18
  -1   3  12  246.43   24.69
   1  -3 -12  297.66   21.66
   1  -3 -12  313.26   21.90
   1  -3 -12  267.74   21.38
   1  -3 -12  283.27   20.99
   1  -3 -12  299.25   21.89
   1  -3 -12  352.84   22.05
   1  -3 -12  348.23   24.34
   1  -3 -12  275.36   21.27
   1  -3 -11   89.93    8.18
   1  -3 -11  102.82    8.83
  -1   3  11  118.25   14.85
   1  -3 -11  133.36    8.95
  -1   3  11   91.69   11.45
   1  -3 -11  123.35    8.66
   1  -3 -11   94.98    8.22
   1  -3 -11  123.01    8.87
   1  -3 -11   81.81    7.94
   1  -3 -11  102.64    8.71
   1  -3 -11   96.29   10.61
   1  -3 -10 2056.22  137.00
  -1   3  10 1786.58  137.31
   1  -3  -9    4.30    1.97
   1  -3  -9    5.90    4.71
  -1   3   9   -2.37    4.77
  -1   3   8    7.40    4.10
   1  -3  -8    8.07    2.43
   1  -3  -8    6.82    4.40
  -1   3   8   10.05    2.87
  -1   3   7 1199.07   88.23
   1  -3  -7 1141.69   87.30
   1  -3  -7 1278.55   88.21
  -1   3   7 1365.10   87.61
   1  -3  -6  872.34   62.30
   1  -3  -6  818.87   61.74
  -1   3   6  931.59   62.02
   1  -3  -5   51.96    5.44
   1  -3  -5   49.06    5.76
  -1   3   5   59.73    5.65
   1  -3  -4  348.76   26.80
  -1   3   4  400.24   27.47
  -1   3   4  357.17   26.82
   1  -3  -3  356.31   27.39
   1  -3  -3  360.60   27.01
  -1   3   3  376.87   27.32
  -1   3   3  398.88   27.54
  -1   3   2  193.14   15.34
  -1   3   2  209.60   15.37
  -1   3   2  189.77   14.68
   1  -3  -2  207.97   15.71
   1  -3  -2  194.68   15.25
  -1   3   2  219.09   15.56
   1  -3  -2  212.40   15.28
   1  -3  -1   30.57    3.34
  -1   3   1   31.65    4.31
  -1   3   1   24.82    3.90
   1  -3  -1   24.01    4.29
  -1   3   1   24.25    3.19
   1  -3  -1   28.35    3.59
   1  -3  -1   27.24    3.35
  -1   3   1   28.90    3.67
   1  -3  -1   33.56    3.88
  -1   3   1   35.03    3.18
   1  -3   0  636.19   44.23
   1  -3   0  626.44   43.88
  -1   3   0  690.77   43.90
  -1   3   0  683.46   43.62
   1  -3   0  597.49   43.27
  -1   3   0  583.34   43.09
   1  -3   0  631.13   44.00
  -1   3   0  631.43   43.78
   1  -3   0  556.40   43.84
   1  -3   0  561.99   44.08
  -1   3   0  589.08   43.44
   1  -3   1   30.59    5.41
  -1   3  -1   34.77    4.54
  -1   3  -1   38.30    4.80
  -1   3  -1   50.77    4.71
   1  -3   1   37.22    5.09
  -1   3  -1   37.65    4.22
   1  -3   1   40.93    5.18
   1  -3   1   36.22    5.70
   1  -3   1   38.29    3.95
  -1   3  -2   26.31    4.11
   1  -3   2   38.20    6.49
  -1   3  -2   27.33    4.26
  -1   3  -2   33.69    3.98
   1  -3   2   45.62    5.03
   1  -3   2   26.58    6.06
  -1   3  -2   32.22    4.22
   1  -3   2   31.06    3.49
  -1   3  -2   24.23    4.61
  -1   3  -3  404.38   31.98
   1  -3   3  454.98   32.17
  -1   3  -3  423.65   31.90
   1  -3   3  393.11   33.36
  -1   3  -3  433.14   32.74
  -1   3  -3  401.56   31.83
   1  -3   3  442.81   33.28
   1  -3   3  476.62   33.94
  -1   3  -3  505.94   32.35
   1  -3   3  509.42   32.46
  -1   3  -4   77.23    7.43
   1  -3   4   77.02    7.65
  -1   3  -4   85.14    7.77
  -1   3  -4   81.40    8.67
  -1   3  -4   78.84    7.50
   1  -3   4   76.44    9.63
   1  -3   4   97.77   10.99
  -1   3  -4   86.22    7.55
   1  -3   4   83.29    7.52
   1  -3   5    8.89    6.33
   1  -3   5   -0.54    8.13
  -1   3  -5    7.90    3.77
  -1   3  -5    5.26    4.03
   1  -3   5   17.19    3.47
  -1   3  -5   13.00    3.34
  -1   3  -5    9.61    5.25
   1  -3   5    5.71    4.05
  -1   3  -5    9.61    3.22
   1  -3   6 2168.91  163.88
   1  -3   6 2464.48  162.17
  -1   3  -6 2367.76  161.79
  -1   3  -6 2293.80  160.79
  -1   3  -6 2625.47  163.93
   1  -3   6 2449.24  163.40
  -1   3  -6 2466.03  161.97
  -1   3  -6 2190.43  161.69
  -1   3  -6 2488.94  161.88
  -1   3  -6 2152.89  160.71
   1  -3   6 2381.74  161.55
   1  -3   7  723.42   55.97
  -1   3  -7  762.95   53.21
   1  -3   7  873.22   53.91
  -1   3  -7  731.63   52.05
  -1   3  -7  897.10   56.00
  -1   3  -7  778.66   52.03
  -1   3  -7  815.40   53.52
   1  -3   7  839.60   55.28
  -1   3  -7  694.39   52.84
  -1   3  -7  788.45   53.32
  -1   3  -7  670.14   51.94
   1  -3   7  689.38   52.59
   1  -3   8  440.38   32.70
  -1   3  -8  454.86   32.34
   1  -3   8  424.27   35.61
  -1   3  -8  466.42   32.27
  -1   3  -8  447.64   30.95
  -1   3  -8  432.91   30.85
   1  -3   8  473.51   34.32
  -1   3  -8  481.98   32.45
  -1   3  -8  442.47   31.65
   1  -3   8  412.41   31.33
  -1   3  -8  406.19   30.80
  -1   3  -9   12.35    4.54
   1  -3   9    0.72    5.13
  -1   3  -9    4.47    3.57
   1  -3   9    5.94    9.47
  -1   3  -9    8.25    2.79
  -1   3  -9    6.22    2.32
   1  -3   9    1.02    7.13
  -1   3  -9    4.44    4.67
  -1   3  -9    7.01    2.63
   1  -3   9    6.29    2.46
  -1   3  -9    4.96    4.47
  -1   3  -9    8.09    2.36
   1  -3  10   22.77   10.07
  -1   3 -10    4.58    3.57
   1  -3  10    7.63    5.89
  -1   3 -10    1.65    4.51
  -1   3 -10   11.88    3.11
  -1   3 -10    6.74    2.54
   1  -3  10    5.89    7.52
   1  -3  10    3.00   12.38
  -1   3 -10   11.64    5.30
  -1   3 -10    4.67    5.18
  -1   3 -10    7.82    2.54
   1  -3  11  436.28   36.69
  -1   3 -11  370.88   31.40
   1  -3  11  441.12   33.40
  -1   3 -11  429.26   32.72
  -1   3 -11  408.77   30.72
  -1   3 -11  447.52   30.91
   1  -3  11  468.71   39.49
   1  -3  11  428.86   34.20
  -1   3 -11  452.43   30.79
  -1   3 -11  420.83   33.33
  -1   3 -11  490.37   33.19
  -1   3 -12  288.04   23.22
  -1   3 -12  308.44   21.04
  -1   3 -12  277.15   20.77
   1  -3  12  293.10   27.67
  -1   3 -12  286.21   23.10
   1  -3  12  300.73   24.02
   1  -3  12  305.16   24.53
   1  -3  12  328.25   30.87
  -1   3 -12  294.54   20.86
  -1   3 -12  260.51   20.74
  -1   3 -12  270.20   23.60
  -1   3 -12  281.05   20.79
  -1   3 -12  278.64   21.09
  -1   3 -13  210.06   16.39
  -1   3 -13  267.09   16.72
  -1   3 -13  214.36   19.69
  -1   3 -13  254.30   17.07
  -1   3 -13  254.61   19.66
   1  -3  13  206.10   16.70
  -1   3 -13  210.40   16.85
  -1   3 -13  191.66   16.49
   1  -3  13  226.43   20.11
   1  -3  13  242.25   24.06
  -1   3 -13  211.04   16.42
   1  -3  13  256.14   20.54
  -1   3 -13  225.50   16.65
   1  -3  13  193.05   25.55
  -1   3 -13  239.27   16.64
  -1   3 -13  193.31   16.46
  -1   3 -13  228.64   16.99
  -1   3 -14    6.87    3.29
  -1   3 -14   12.70    6.95
  -1   3 -14   11.56    4.23
  -1   3 -14    8.57    7.17
  -1   3 -14   19.01    3.94
   1  -3  14   12.61    4.07
  -1   3 -14   12.57    4.91
   1  -3  14    7.89    8.05
   1  -3  14    7.61   10.81
  -1   3 -14    7.47    3.00
   1  -3  14   -5.65   14.27
   1  -3  14    7.18    7.32
  -1   3 -14   14.33    3.93
  -1   3 -14   14.29    4.08
  -1   3 -14    7.25    3.24
  -1   3 -14    4.64    4.61
  -1   3 -15  145.94   12.22
  -1   3 -15  171.48   16.31
  -1   3 -15  178.04   12.86
  -1   3 -15  188.22   16.39
  -1   3 -15  153.65   13.05
   1  -3  15  157.51   12.71
  -1   3 -15  141.39   12.41
   1  -3  15  119.68   19.79
   1  -3  15  142.24   16.48
  -1   3 -15  140.70   12.02
   1  -3  15  120.22   23.37
  -1   3 -15  176.16   12.62
  -1   3 -15  170.45   12.73
  -1   3 -15  144.53   12.24
  -1   3 -15  159.08   13.11
  -1   3 -15  171.47   13.16
  -1   3 -16   18.29    4.41
  -1   3 -16   -0.65    6.93
  -1   3 -16   11.77    3.82
  -1   3 -16    1.14    7.63
  -1   3 -16    4.39    4.05
   1  -3  16    9.38    4.72
   1  -3  16    9.15    9.30
   1  -3  16   12.94   12.04
  -1   3 -16   10.43    5.38
  -1   3 -16    9.53    4.83
   1  -3  16   26.67   16.84
  -1   3 -16    4.99    4.25
  -1   3 -16   11.19    3.60
  -1   3 -16    8.21    3.61
  -1   3 -16   11.36    5.05
  -1   3 -17   27.41    5.01
  -1   3 -17   22.45    4.31
  -1   3 -17   47.99    8.50
  -1   3 -17   16.49    4.72
   1  -3  17   19.47    5.24
   1  -3  17   25.78   10.00
   1  -3  17   32.05   12.94
   1  -3  17   33.23   12.50
  -1   3 -17   23.72    5.89
  -1   3 -17   29.51    5.05
   1  -3  17    9.63   15.57
  -1   3 -17   30.39    5.84
  -1   3 -17   25.99    4.21
  -1   3 -17   22.53    4.14
  -1   3 -17   18.05    6.00
  -1   3 -18    3.74    3.91
   1  -3  18    5.27    8.83
   1  -3  18   -4.65   10.95
   1  -3  18   11.82   11.93
  -1   3 -18    3.65    5.59
   1  -3  18    1.60   13.95
  -1   3 -18    3.79    5.14
  -1   3 -18    4.48    4.02
  -1   3 -18    2.23    3.67
  -1   3 -18   -1.03    5.48
  -1   3 -19  271.81   18.72
   1  -3  19  237.89   22.73
  -1   3 -19  246.18   18.08
  -1   3 -19  220.89   17.87
  -1   3 -19  260.09   18.72
  -1   3 -19  228.45   18.80
  -1   3 -20    5.83    3.33
  -1   3 -20    2.07    3.93
  -1   3 -20    1.44    5.15
  -1   3 -20   13.13    5.42
  -1   3 -21   80.17    7.63
  -1   3 -21   75.15    6.45
  -1   3 -21   75.99    6.73
  -1   3 -21   86.58    7.79
   1  -3  22    3.27    6.39
  -1   3 -22    8.42    2.60
  -1   3 -22    7.62    3.86
   1  -3  22    5.07    4.14
  -1   3 -22    3.76    3.35
   1  -3  23    0.30    4.87
  -1   3 -23    1.25    2.54
  -1   3 -23    0.36    2.91
   1  -3  23    4.33    2.88
  -1   3 -24   19.37    2.35
  -1   3 -24   20.03    2.70
   1  -2 -24    6.35    1.80
   1  -2 -24    5.14    1.86
   1  -2 -24    7.79    2.14
   1  -2 -23   16.41    3.21
   1  -2 -23   19.65    3.36
   1  -2 -23   23.17    3.21
   1  -2 -23   15.88    3.32
   1  -2 -23   20.71    3.48
   1  -2 -22    3.57    3.71
   1  -2 -22    1.36    3.74
   1  -2 -22    3.14    3.39
  -1   2  22    3.03    6.01
   1  -2 -22    3.97    3.70
   1  -2 -22    4.80    3.56
   1  -2 -21   52.03    6.04
   1  -2 -21   44.14    5.69
   1  -2 -21   47.05    5.93
   1  -2 -21   44.01    5.86
   1  -2 -21   55.96    5.72
   1  -2 -20   54.69    6.40
   1  -2 -20   42.39    6.01
   1  -2 -20   40.36    6.49
   1  -2 -20   39.62    6.06
   1  -2 -20   42.46    6.36
   1  -2 -20   52.51    6.71
   1  -2 -20   53.16    5.55
   1  -2 -19   71.86    7.76
  -1   2  19   45.06   15.81
  -1   2  19   85.91   13.40
   1  -2 -19   60.91    6.42
   1  -2 -19   80.98    7.78
   1  -2 -19   73.52    7.70
   1  -2 -19   86.60    8.30
   1  -2 -19   81.83    8.13
   1  -2 -19   73.45    7.06
   1  -2 -19   72.35    8.13
   1  -2 -18  187.73   14.48
  -1   2  18  162.21   19.42
  -1   2  18  133.01   22.85
   1  -2 -18  170.65   13.60
   1  -2 -18  197.49   14.40
   1  -2 -18  154.81   14.23
   1  -2 -18  164.37   14.55
   1  -2 -18  184.55   14.54
   1  -2 -18  193.00   14.98
   1  -2 -18  191.55   13.92
   1  -2 -17  140.12   11.29
   1  -2 -17  111.06   10.08
  -1   2  17  145.31   16.90
  -1   2  17  116.57   20.59
   1  -2 -17  147.83   11.36
   1  -2 -17  126.71   10.51
   1  -2 -17  136.45   11.28
   1  -2 -17  136.93   11.63
   1  -2 -17  130.41    9.99
   1  -2 -17  145.78   11.48
   1  -2 -17  122.16   13.80
   1  -2 -17  142.52   11.62
   1  -2 -17  138.43   10.75
   1  -2 -16  100.45    8.76
   1  -2 -16  111.27    9.91
  -1   2  16  122.55   14.84
  -1   2  16   90.36   18.30
   1  -2 -16  122.52    9.81
   1  -2 -16  111.51    9.12
   1  -2 -16  128.31   10.30
   1  -2 -16  108.84    9.69
   1  -2 -16  110.38    8.87
   1  -2 -16  101.46    8.55
   1  -2 -16  111.24    9.98
   1  -2 -16  106.84    9.35
   1  -2 -16  137.04   12.80
   1  -2 -16  133.50   10.46
   1  -2 -15   19.33    4.50
   1  -2 -15   23.33    4.37
   1  -2 -15   18.31    5.14
   1  -2 -15   16.22    3.30
  -1   2  15   15.04    8.78
  -1   2  15   15.14   12.53
   1  -2 -15   20.41    4.44
   1  -2 -15   16.20    4.90
   1  -2 -15   17.71    4.40
   1  -2 -15   24.07    3.57
  -1   2  15   14.61   10.08
   1  -2 -15   21.97    3.04
   1  -2 -15   20.48    4.76
   1  -2 -15   22.59    3.96
   1  -2 -15   24.85    7.37
   1  -2 -15   30.37    5.19
   1  -2 -14  568.81   41.89
   1  -2 -14  632.97   41.78
   1  -2 -14  519.03   41.19
   1  -2 -14  603.39   41.60
  -1   2  14  594.61   45.25
  -1   2  14  550.90   46.39
   1  -2 -14  575.02   41.24
   1  -2 -14  591.81   41.66
   1  -2 -14  639.22   41.88
   1  -2 -14  615.85   41.71
   1  -2 -14  525.17   41.48
   1  -2 -14  614.26   42.12
   1  -2 -14  614.64   41.79
   1  -2 -14  566.68   41.10
   1  -2 -14  627.30   42.14
   1  -2 -14  557.11   41.40
   1  -2 -14  681.03   44.41
   1  -2 -13   46.48    4.80
   1  -2 -13   43.30    5.26
   1  -2 -13   36.55    4.83
   1  -2 -13   41.55    4.06
   1  -2 -13   41.90    4.12
   1  -2 -13   49.96    5.28
  -1   2  13   47.04   10.17
   1  -2 -13   46.86    4.78
   1  -2 -13   39.50    4.84
   1  -2 -13   29.45    4.59
   1  -2 -13   51.35    5.79
   1  -2 -13   35.66    3.76
   1  -2 -13   46.87    5.00
   1  -2 -13   31.61    4.26
   1  -2 -13   46.60    7.59
   1  -2 -13   38.59    5.51
   1  -2 -12  121.47   10.10
   1  -2 -12  139.74   10.28
   1  -2 -12  141.50   10.61
   1  -2 -12  125.80   10.15
   1  -2 -12  133.74   10.19
  -1   2  12  139.35   14.96
   1  -2 -12  140.93   10.34
   1  -2 -12  139.29   10.75
   1  -2 -12  116.32   10.28
   1  -2 -12  132.87   10.63
   1  -2 -12  140.20   12.65
   1  -2 -12  114.78    9.87
  -1   2  11    6.60    6.82
  -1   2  11    3.87    4.47
   1  -2 -11    1.05    5.05
   1  -2 -11    7.44    3.36
  -1   2  10    2.63    6.23
  -1   2  10   10.54    4.44
   1  -2 -10    5.60    4.58
   1  -2 -10   10.37    3.08
  -1   2   9   29.13    6.50
  -1   2   9   32.26    5.04
   1  -2  -9   23.61    2.97
   1  -2  -9   36.10    5.47
   1  -2  -9   36.36    3.74
   1  -2  -8   40.80    3.91
  -1   2   8   33.56    3.50
  -1   2   8   43.66    5.08
   1  -2  -8   40.29    5.32
   1  -2  -8   36.10    3.32
   1  -2  -8   35.03    3.13
  -1   2   8   33.56    3.18
   1  -2  -7  789.92   51.06
  -1   2   7  695.21   51.09
  -1   2   7  751.73   51.80
  -1   2   7  754.89   51.15
   1  -2  -7  785.98   52.06
   1  -2  -7  732.94   51.02
   1  -2  -7  662.18   50.77
  -1   2   6  532.04   39.26
   1  -2  -6  584.57   39.62
   1  -2  -6  537.36   38.84
  -1   2   6  551.61   39.00
   1  -2  -5  267.78   20.47
   1  -2  -5  279.23   20.93
  -1   2   5  307.00   20.71
   1  -2  -4 1429.36  100.39
   1  -2  -3 2242.85  157.13
   1  -2  -2 2394.63  164.55
   1  -2  -2 2117.36  164.26
   1  -2  -2 2590.73  164.36
   1  -2  -1    8.52    2.58
  -1   2   1   11.81    1.66
  -1   2   1   12.55    2.72
   1  -2  -1   14.36    2.68
  -1   2   1   13.50    2.34
   1  -2  -1    9.52    2.40
  -1   2   1   11.56    2.41
  -1   2   1   13.32    2.06
   1  -2  -1   11.95    2.49
   1  -2   0 1593.48  107.34
   1  -2   0 1787.56  107.19
   1  -2   0 1572.24  107.25
  -1   2   0 1589.57  106.86
   1  -2   0 1504.95  106.37
  -1   2   0 1493.63  106.81
  -1   2   0 1383.50  107.00
   1  -2   0 1551.01  107.17
   1  -2   0 1401.76  106.90
   1  -2   1    0.81    3.72
  -1   2  -1    2.17    2.00
  -1   2  -1    3.32    2.06
   1  -2   1    1.61    1.06
  -1   2  -1    0.96    2.75
   1  -2   1    3.50    3.31
   1  -2   1    3.16    2.35
   1  -2   1    2.88    1.71
  -1   2  -2 5295.79  349.29
   1  -2   2 5256.71  349.67
  -1   2  -2 4490.33  348.44
   1  -2   2 5241.28  349.24
  -1   2  -2 4687.33  348.60
   1  -2   2 5027.00  348.65
   1  -2   2 5413.49  348.48
   1  -2   3   96.34    9.83
  -1   2  -3  104.72    8.61
  -1   2  -3  106.12    8.90
   1  -2   3  112.34    8.62
  -1   2  -3  127.00   10.13
  -1   2  -4  678.06   47.98
  -1   2  -4  691.71   48.25
   1  -2   4  680.03   49.06
   1  -2   4  609.54   49.55
  -1   2  -4  685.06   48.04
   1  -2   4  684.65   47.81
  -1   2  -4  633.51   49.14
  -1   2  -5  119.91   11.72
   1  -2   5  114.81   11.27
  -1   2  -5  129.82   10.05
   1  -2   5   96.17   12.18
  -1   2  -5  118.75    9.89
   1  -2   5  120.59   10.14
   1  -2   5  120.64    9.42
  -1   2  -5  138.64    9.99
   1  -2   6   33.86    9.33
   1  -2   6   36.03    6.40
  -1   2  -6   36.70    4.21
   1  -2   6   23.85    7.41
   1  -2   6   34.24    4.71
  -1   2  -6   38.06    6.45
  -1   2  -6   31.11    4.22
   1  -2   6   22.30    3.04
  -1   2  -6   25.60    3.99
  -1   2  -6   23.51    3.38
  -1   2  -7    4.16    1.93
   1  -2   7    1.71    5.10
   1  -2   7   -3.24    8.67
  -1   2  -7    1.42    2.99
  -1   2  -7    2.60    5.65
   1  -2   7    2.25    3.66
   1  -2   7    6.19    7.30
  -1   2  -7    2.84    3.15
   1  -2   7    1.17    1.75
  -1   2  -7    1.83    1.58
  -1   2  -7    4.38    3.26
  -1   2  -7    2.17    2.05
  -1   2  -8   30.74    3.25
  -1   2  -8   27.06    3.09
   1  -2   8   27.87   11.08
   1  -2   8   34.69    6.77
   1  -2   8   36.02    5.67
  -1   2  -8   23.23    7.44
   1  -2   8   33.28    8.52
  -1   2  -8   32.68    5.21
  -1   2  -8   25.68    4.22
  -1   2  -8   26.48    2.99
   1  -2   8   33.14    3.02
  -1   2  -8   34.61    5.14
  -1   2  -8   29.51    3.05
  -1   2  -9  500.70   36.11
  -1   2  -9  484.38   36.12
   1  -2   9  542.94   38.59
   1  -2   9  485.62   41.91
   1  -2   9  532.10   40.64
   1  -2   9  526.24   38.00
  -1   2  -9  467.22   36.85
  -1   2  -9  484.78   37.55
  -1   2  -9  549.21   36.09
  -1   2  -9  532.94   37.45
  -1   2 -10   13.75    2.80
  -1   2 -10   16.53    3.17
   1  -2  10   14.09    6.12
   1  -2  10   13.75   11.75
  -1   2 -10    8.54    5.02
   1  -2  10   11.89    9.09
   1  -2  10   13.35    5.90
  -1   2 -10   12.71    3.36
  -1   2 -10   14.74    2.69
  -1   2 -10   17.47    5.07
  -1   2 -11  760.09   53.23
  -1   2 -11  752.93   53.25
   1  -2  11  800.11   55.63
  -1   2 -11  724.69   55.04
  -1   2 -11  636.91   53.60
   1  -2  11  782.14   58.09
   1  -2  11  782.47   60.45
   1  -2  11  731.67   55.39
  -1   2 -11  807.83   53.18
  -1   2 -11  779.92   54.98
  -1   2 -12  238.10   20.39
  -1   2 -12  249.04   18.36
  -1   2 -12  271.48   18.54
   1  -2  12  253.28   21.21
   1  -2  12  234.59   23.91
  -1   2 -12  238.13   18.22
   1  -2  12  236.64   20.69
   1  -2  12  241.91   26.83
  -1   2 -12  267.85   18.35
  -1   2 -12  261.24   18.66
  -1   2 -12  214.07   20.43
  -1   2 -12  231.00   18.14
  -1   2 -13  329.36   21.63
  -1   2 -13  298.22   21.72
  -1   2 -13  313.43   24.55
  -1   2 -13  305.96   21.86
  -1   2 -13  315.61   24.35
  -1   2 -13  259.35   21.78
  -1   2 -13  282.84   21.70
   1  -2  13  286.74   27.38
   1  -2  13  289.42   24.79
  -1   2 -13  309.02   21.67
  -1   2 -13  308.91   21.67
   1  -2  13  264.67   23.79
  -1   2 -13  300.28   21.68
   1  -2  13  287.45   30.62
  -1   2 -13  264.63   21.46
  -1   2 -13  305.72   21.48
  -1   2 -13  283.10   22.00
  -1   2 -14    1.46    3.51
  -1   2 -14    4.41    3.45
  -1   2 -14    4.40    3.47
  -1   2 -14    1.10    5.98
  -1   2 -14   -1.40    6.41
  -1   2 -14    2.57    3.82
   1  -2  14    3.84   10.25
   1  -2  14    0.59    7.65
  -1   2 -14    4.16    3.75
  -1   2 -14    1.08    3.60
   1  -2  14   11.84   13.56
  -1   2 -14    4.80    3.05
  -1   2 -14    6.40    2.73
  -1   2 -14    1.79    4.01
  -1   2 -15    6.62    3.98
  -1   2 -15    5.60    3.66
  -1   2 -15    1.74    6.19
  -1   2 -15   12.86    3.90
  -1   2 -15    6.24    4.09
   1  -2  15    3.04   10.36
   1  -2  15   12.25    8.56
  -1   2 -15   10.41    4.89
  -1   2 -15   12.85    4.11
  -1   2 -15   10.22    4.32
   1  -2  15    4.22   13.96
  -1   2 -15    8.30    3.52
  -1   2 -15    5.29    2.98
  -1   2 -15    7.45    4.33
  -1   2 -16  200.62   15.15
  -1   2 -16  191.02   18.27
  -1   2 -16  208.17   15.11
  -1   2 -16  174.12   15.25
   1  -2  16  173.06   21.30
   1  -2  16  171.40   19.22
   1  -2  16  142.21   21.77
  -1   2 -16  201.94   15.14
  -1   2 -16  204.14   15.34
   1  -2  16  193.20   24.95
  -1   2 -16  190.33   14.89
  -1   2 -16  203.19   15.63
  -1   2 -16  190.70   15.63
  -1   2 -17   10.52    3.77
  -1   2 -17   11.35    4.50
   1  -2  17    9.34    4.80
  -1   2 -17    7.27    4.60
   1  -2  17   22.73   12.95
   1  -2  17   -3.18   10.58
   1  -2  17    8.10    9.02
  -1   2 -17    5.29    5.49
  -1   2 -17   12.83    5.13
  -1   2 -17    8.61    4.58
   1  -2  17   10.60   14.63
  -1   2 -17   12.10    4.06
  -1   2 -17   19.46    5.13
  -1   2 -18   12.06    3.76
  -1   2 -18   16.69    4.50
  -1   2 -18   16.13    4.57
   1  -2  18   22.43    5.23
   1  -2  18   13.69   12.77
   1  -2  18   15.94    9.25
  -1   2 -18   15.48    6.00
   1  -2  18    6.05   13.72
  -1   2 -18   13.71    4.77
  -1   2 -18   18.70    5.63
  -1   2 -18   17.09    4.23
  -1   2 -18   13.31    5.37
  -1   2 -19   22.88    4.72
  -1   2 -19   18.76    4.56
   1  -2  19   17.46    9.36
   1  -2  19   13.77   13.04
  -1   2 -19   22.40    5.75
  -1   2 -19   16.36    4.76
   1  -2  19   16.09   13.98
  -1   2 -19   18.45    4.32
  -1   2 -19   27.58    5.51
  -1   2 -19   24.83    4.37
  -1   2 -19   21.43    6.00
  -1   2 -20   37.54    5.34
  -1   2 -20   34.38    4.69
  -1   2 -20   35.92    6.23
  -1   2 -20   41.18    6.36
  -1   2 -20   37.01    4.69
  -1   2 -20   37.35    5.01
  -1   2 -21   20.94    3.90
  -1   2 -21   18.55    4.30
   1  -2  21   20.01    8.84
  -1   2 -21   22.02    5.22
  -1   2 -21   13.59    3.42
  -1   2 -21   22.66    3.12
  -1   2 -21   28.29    5.32
  -1   2 -22    9.15    3.98
  -1   2 -22    5.18    2.87
   1  -2  22    1.90    6.55
  -1   2 -22    6.96    3.37
  -1   2 -23   17.88    2.49
   1  -2  23   13.76    3.49
  -1   2 -24   44.74    3.77
   1  -1 -24   -0.21    2.18
   1  -1 -24   -0.06    1.97
   1  -1 -24    1.10    2.08
   1  -1 -23    3.04    3.03
   1  -1 -23    1.90    3.13
  -1   1  23    3.28    5.53
   1  -1 -23    0.65    2.99
   1  -1 -23    8.11    3.35
   1  -1 -22   -0.13    3.74
  -1   1  22   11.99    7.36
   1  -1 -22    3.00    3.94
   1  -1 -22    6.36    3.92
   1  -1 -22    6.81    3.77
   1  -1 -22    5.73    4.13
   1  -1 -21   57.90    6.99
   1  -1 -21   58.92    5.69
   1  -1 -21   63.95    6.84
   1  -1 -21   66.04    6.82
   1  -1 -21   60.56    6.83
   1  -1 -21   58.93    6.82
   1  -1 -20   15.93    3.99
   1  -1 -20   23.37    5.25
   1  -1 -20   13.74    5.38
   1  -1 -20   28.69    5.49
   1  -1 -20   15.25    5.19
   1  -1 -20   20.69    5.06
   1  -1 -19  117.36   10.54
  -1   1  19  122.64   16.46
   1  -1 -19  147.80   11.68
   1  -1 -19  130.00   10.96
   1  -1 -19  134.64   11.74
   1  -1 -19  143.96   11.85
   1  -1 -19  141.40   11.76
   1  -1 -19  151.59   11.96
   1  -1 -19  158.18   11.22
   1  -1 -18    3.81    3.32
  -1   1  18   -1.29   13.33
  -1   1  18    2.34    9.07
   1  -1 -18    7.89    4.84
   1  -1 -18    9.27    4.10
   1  -1 -18    0.68    4.93
  -1   1  18   -1.18   11.47
   1  -1 -18   -0.71    5.18
   1  -1 -18    4.67    5.02
   1  -1 -18    8.79    2.63
   1  -1 -18   12.58    5.27
   1  -1 -18   10.54    4.10
   1  -1 -17   71.23    6.99
  -1   1  17   49.78   15.61
  -1   1  17   70.41   12.62
   1  -1 -17   75.74    7.34
   1  -1 -17   87.44    8.01
   1  -1 -17   79.60    8.03
   1  -1 -17   85.22    8.87
   1  -1 -17   90.73    8.43
  -1   1  17   88.81   15.72
   1  -1 -17   74.81    6.46
   1  -1 -17   88.76    8.11
   1  -1 -17   82.06    8.49
   1  -1 -17   76.55    7.35
   1  -1 -16  214.03   16.22
  -1   1  16  236.08   21.12
   1  -1 -16  234.41   16.81
  -1   1  16  177.10   23.18
   1  -1 -16  208.09   16.72
   1  -1 -16  231.87   16.97
   1  -1 -16  215.53   17.25
   1  -1 -16  222.30   16.83
   1  -1 -16  203.16   15.84
   1  -1 -16  235.53   19.39
   1  -1 -16  221.19   16.41
   1  -1 -16  231.18   17.18
   1  -1 -15   39.65    4.67
  -1   1  15   51.46    9.89
   1  -1 -15   44.55    5.42
   1  -1 -15   42.30    5.47
   1  -1 -15   43.11    4.26
  -1   1  15   35.54   12.39
   1  -1 -15   52.83    6.56
   1  -1 -15   54.12    5.92
   1  -1 -15   38.42    4.08
   1  -1 -15   36.09    5.55
   1  -1 -15   42.66    7.96
   1  -1 -15   45.39    5.97
   1  -1 -15   39.25    4.81
   1  -1 -14  757.04   47.95
   1  -1 -14  718.66   45.78
   1  -1 -14  640.23   45.15
   1  -1 -14  581.43   45.46
  -1   1  14  520.16   48.14
  -1   1  14  617.90   48.40
   1  -1 -14  694.36   45.41
   1  -1 -14  675.36   45.74
  -1   1  14  599.26   50.96
   1  -1 -14  646.03   44.91
   1  -1 -14  594.75   45.30
   1  -1 -14  667.18   45.49
   1  -1 -14  615.98   44.84
   1  -1 -14  599.82   45.42
   1  -1 -14  667.56   45.30
   1  -1 -14  590.31   45.38
   1  -1 -14  649.40   45.38
   1  -1 -14  616.91   45.07
   1  -1 -13  863.23   65.78
   1  -1 -13  930.68   66.31
   1  -1 -13 1022.27   68.12
   1  -1 -13  935.60   66.20
  -1   1  13  867.76   68.75
  -1   1  13  994.96   68.89
   1  -1 -13  949.11   65.99
  -1   1  13  984.25   71.30
   1  -1 -13 1016.66   66.14
   1  -1 -13  916.77   65.97
   1  -1 -13 1003.35   66.34
   1  -1 -13  928.15   66.04
   1  -1 -13  954.57   66.31
   1  -1 -13  892.65   65.77
   1  -1 -13  943.15   65.94
   1  -1 -13  916.29   66.16
   1  -1 -12  231.79   18.96
  -1   1  12  264.43   21.64
  -1   1  12  205.16   21.30
   1  -1 -12  263.05   18.81
   1  -1 -12  266.00   19.12
  -1   1  12  243.84   23.59
   1  -1 -12  245.49   18.86
   1  -1 -12  256.68   19.11
   1  -1 -12  269.13   18.87
   1  -1 -12  285.56   20.88
   1  -1 -12  271.08   19.80
   1  -1 -12  261.05   19.14
  -1   1  11   11.17    7.80
  -1   1  11    8.17    5.60
   1  -1 -11    2.47    2.95
   1  -1 -11    7.62    4.65
   1  -1 -11   10.26    3.26
  -1   1  10  160.86   16.51
  -1   1  10  160.55   13.40
  -1   1  10  164.81   15.04
   1  -1 -10  150.16   12.68
   1  -1 -10  191.62   13.64
  -1   1   9  775.61   55.49
  -1   1   9  815.50   56.76
   1  -1  -9  826.80   54.80
   1  -1  -9  830.44   55.92
   1  -1  -9  646.70   55.22
  -1   1   8   22.23    3.89
  -1   1   8   25.37    5.14
   1  -1  -8   27.13    3.54
   1  -1  -8   31.82    4.50
  -1   1   7  277.72   17.25
   1  -1  -7  244.31   17.23
  -1   1   7  309.42   18.42
   1  -1  -6 2711.45  218.08
   1  -1  -6 4057.68  218.84
   1  -1  -5  134.93    9.37
   1  -1  -5  126.04   10.02
   1  -1  -5  145.06    9.23
   1  -1  -4    6.29    1.35
   1  -1  -4    6.32    1.62
   1  -1  -4    5.88    1.27
   1  -1  -3  780.92   52.56
   1  -1  -3  724.80   52.41
   1  -1  -2  135.45    9.88
   1  -1  -2  156.11   10.25
   1  -1  -2  142.62    9.92
   1  -1  -2  130.04   10.05
  -1   1   1  126.71    9.23
   1  -1  -1  138.05    9.80
  -1   1   0 3525.21  254.09
   1  -1   0 3475.86  254.09
  -1   1   0 3834.68  254.79
  -1   1   0 3670.23  254.16
  -1   1   0 3680.66  254.31
   1  -1   0 3904.70  254.34
   1  -1   0 3503.26  254.66
   1  -1   0 3745.61  254.07
   1  -1   1  176.76   13.15
  -1   1  -1  179.50   12.73
  -1   1  -1  200.17   12.97
  -1   1  -1  191.13   13.02
   1  -1   1  189.77   12.98
   1  -1   1  192.39   13.51
  -1   1  -1  191.09   13.65
   1  -1   1  155.27   12.77
   1  -1   1  160.26   12.89
   1  -1   2  295.05   20.40
  -1   1  -2  297.35   19.92
   1  -1   2  316.22   21.44
   1  -1   2  309.28   20.94
  -1   1  -2  304.78   20.15
   1  -1   2  250.12   19.78
   1  -1   2  259.40   19.90
   1  -1   3   12.00    6.16
   1  -1   3    4.23    3.23
  -1   1  -3    4.10    2.33
   1  -1   3    4.50    2.16
   1  -1   3    6.82    3.96
   1  -1   3    5.66    1.33
   1  -1   3    1.44    1.52
  -1   1  -3    4.55    1.02
   1  -1   4   46.84    5.16
   1  -1   4   42.53    7.94
  -1   1  -4   40.44    4.66
   1  -1   4   35.69    6.26
   1  -1   4   43.50    3.56
  -1   1  -4   43.78    4.12
  -1   1  -4   45.13    3.61
   1  -1   4   42.22    3.77
   1  -1   5 1958.14  147.85
   1  -1   5 1931.59  149.38
   1  -1   5 2120.35  148.85
  -1   1  -5 2002.54  147.61
   1  -1   5 2297.16  147.03
  -1   1  -5 2041.54  147.44
   1  -1   5 2115.18  147.09
  -1   1  -5 2014.04  147.14
   1  -1   6   64.61    6.87
   1  -1   6   60.70   10.20
   1  -1   6   69.00    8.59
  -1   1  -6   54.67    6.04
  -1   1  -6   58.34    5.80
   1  -1   6   61.16    6.13
  -1   1  -6   63.90    5.80
  -1   1  -6   58.55    5.19
   1  -1   7   39.15    9.62
   1  -1   7   48.32    5.96
   1  -1   7   49.27    5.72
  -1   1  -7   41.75    4.86
   1  -1   7   62.71    8.50
  -1   1  -7   37.92    5.52
  -1   1  -7   50.47    5.27
  -1   1  -7   54.09    4.69
  -1   1  -7   46.15    3.86
  -1   1  -8   12.29    2.36
  -1   1  -8   10.52    2.41
   1  -1   8   21.02    9.20
   1  -1   8   14.75    4.29
  -1   1  -8   13.32    3.09
   1  -1   8   13.86    6.74
  -1   1  -8   15.06    4.36
   1  -1   8   16.31    4.63
  -1   1  -8   17.07    3.86
  -1   1  -8   16.71    2.95
  -1   1  -8   14.14    2.19
  -1   1  -9   25.18    3.23
  -1   1  -9   18.37    2.94
   1  -1   9   20.34    4.93
   1  -1   9   14.82   10.80
   1  -1   9   16.09    7.71
  -1   1  -9   17.99    5.14
  -1   1  -9   27.43    4.04
   1  -1   9   24.71    5.60
  -1   1  -9   20.07    4.73
  -1   1  -9   26.05    3.89
  -1   1 -10  394.68   27.27
  -1   1 -10  364.81   27.20
   1  -1  10  351.69   28.57
   1  -1  10  420.29   33.79
  -1   1 -10  352.15   27.85
   1  -1  10  394.07   29.37
   1  -1  10  379.19   31.05
  -1   1 -10  381.25   28.57
  -1   1 -10  421.76   28.11
  -1   1 -11  342.03   23.42
  -1   1 -11  324.45   23.41
   1  -1  11  323.11   25.62
   1  -1  11  334.85   27.59
  -1   1 -11  289.30   23.84
   1  -1  11  276.20   24.47
   1  -1  11  326.57   30.03
  -1   1 -11  315.30   24.88
  -1   1 -11  370.62   24.43
  -1   1 -12    8.41    3.48
   1  -1  12   11.59    7.00
   1  -1  12   17.92    8.28
  -1   1 -12    8.35    2.88
   1  -1  12   17.29   11.70
  -1   1 -12    7.64    2.94
  -1   1 -12   13.13    2.92
  -1   1 -12    9.41    3.99
  -1   1 -12   11.36    3.33
  -1   1 -12   14.27    5.85
  -1   1 -13  213.04   19.07
  -1   1 -13  225.27   17.20
  -1   1 -13  225.53   16.80
  -1   1 -13  214.51   17.08
   1  -1  13  201.46   21.62
   1  -1  13  214.13   20.37
  -1   1 -13  247.38   16.94
   1  -1  13  235.29   25.47
  -1   1 -13  237.19   16.93
  -1   1 -13  224.11   16.97
  -1   1 -13  220.08   16.76
  -1   1 -13  228.13   17.28
  -1   1 -14   18.91    6.10
  -1   1 -14   16.24    3.60
  -1   1 -14   12.86    4.13
  -1   1 -14   11.43    4.20
   1  -1  14    5.24    7.63
   1  -1  14    7.50    8.77
  -1   1 -14   10.71    3.65
  -1   1 -14   10.82    3.85
   1  -1  14   12.08   12.93
  -1   1 -14   12.65    4.03
  -1   1 -14   11.26    3.48
  -1   1 -14    9.42    4.01
  -1   1 -15    5.20    3.64
  -1   1 -15    7.00    4.32
  -1   1 -15    3.12    5.61
  -1   1 -15    3.28    4.29
   1  -1  15    5.14    8.13
   1  -1  15    0.88    8.41
   1  -1  15   -2.13   12.05
  -1   1 -15    4.43    3.89
   1  -1  15   18.11   13.61
  -1   1 -15    3.19    3.90
  -1   1 -15   -0.93    4.13
  -1   1 -15    8.30    3.67
  -1   1 -15    8.37    4.12
  -1   1 -16   48.64    6.21
  -1   1 -16   54.53    5.79
  -1   1 -16   37.34    6.16
   1  -1  16   52.48   15.10
   1  -1  16   49.08   11.26
   1  -1  16   55.81   11.23
  -1   1 -16   50.78    5.95
  -1   1 -16   48.72    5.97
  -1   1 -16   44.34    6.14
   1  -1  16   17.67   14.39
  -1   1 -16   43.76    5.57
  -1   1 -16   48.75    6.22
  -1   1 -17  101.96    9.04
  -1   1 -17  111.03    8.81
   1  -1  17   88.53   17.78
   1  -1  17   96.44   13.59
  -1   1 -17   75.82    8.97
   1  -1  17   99.02   18.62
  -1   1 -17   97.93    9.22
  -1   1 -17  100.05    8.83
  -1   1 -17   92.15    8.64
  -1   1 -17   90.35    9.23
  -1   1 -18   19.46    5.33
  -1   1 -18   27.34    4.96
   1  -1  18    1.30   13.44
   1  -1  18   36.11   10.58
  -1   1 -18   15.89    5.11
  -1   1 -18   18.57    5.08
   1  -1  18   15.28   13.16
  -1   1 -18   22.91    5.83
  -1   1 -18   21.60    4.70
  -1   1 -18   23.14    5.13
  -1   1 -18   19.56    4.09
  -1   1 -19   34.89    6.05
  -1   1 -19   45.85    5.01
   1  -1  19   60.04   11.01
  -1   1 -19   39.45    5.93
  -1   1 -19   52.66    6.83
  -1   1 -19   59.81    6.45
  -1   1 -19   50.92    5.79
  -1   1 -20   12.14    5.31
  -1   1 -20   17.09    4.35
  -1   1 -20   12.37    4.11
  -1   1 -20   20.43    4.71
  -1   1 -21    5.33    3.66
   1  -1  21    5.16    7.49
  -1   1 -21   -0.56    4.53
  -1   1 -21    5.20    3.37
  -1   1 -21    1.88    3.79
  -1   1 -22    8.77    3.33
  -1   1 -22   14.26    3.27
   1  -1  22   10.45    6.65
  -1   1 -22   17.48    4.26
  -1   1 -22    9.03    2.91
  -1   1 -22   15.84    4.06
  -1   1 -23   83.92    6.33
  -1   1 -23   81.31    6.90
  -1   1 -23   79.78    6.51
  -1   1 -23   89.30    6.83
  -1   1 -24   57.47    4.87
   1   0 -24    2.41    1.93
   1   0 -24    2.77    1.98
   1   0 -23   10.74    2.40
  -1   0  23    6.54    6.54
   1   0 -23   12.35    3.07
   1   0 -23    6.48    3.00
   1   0 -22   68.33    7.50
   1   0 -22   64.25    7.30
   1   0 -22   81.34    6.75
   1   0 -22   84.78    7.27
   1   0 -22   87.52    7.21
   1   0 -21  134.69   11.43
   1   0 -21  157.64   12.43
   1   0 -21  161.96   12.43
   1   0 -21  146.95   11.75
   1   0 -21  154.98   12.18
   1   0 -21  164.52   12.22
   1   0 -20   20.77    4.09
   1   0 -20   29.66    6.23
   1   0 -20   25.05    4.70
   1   0 -20   26.17    5.70
   1   0 -20   26.37    5.80
   1   0 -20   26.10    5.28
   1   0 -20   29.58    5.24
   1   0 -19   11.81    3.83
   1   0 -19    7.91    5.64
  -1   0  19    4.57    8.88
  -1   0  19  -15.58   15.54
   1   0 -19    5.92    4.33
   1   0 -19    7.80    5.52
   1   0 -19    6.24    5.16
  -1   0  19    7.90   12.05
   1   0 -19   12.62    4.94
   1   0 -19    6.64    4.98
   1   0 -18   -2.02    5.42
   1   0 -18    0.39    3.78
  -1   0  18   -5.94    8.80
   1   0 -18   -3.16    4.99
   1   0 -18   -1.54    4.35
   1   0 -18   -5.84    5.28
   1   0 -18    4.25    4.97
  -1   0  18   -2.62   13.17
   1   0 -18   -0.46    2.54
   1   0 -18    5.00    4.50
   1   0 -18   -2.58    4.66
   1   0 -17   13.78    5.51
   1   0 -17    7.77    3.98
  -1   0  17    9.13    9.36
   1   0 -17   12.72    4.87
  -1   0  17   -3.79   12.57
   1   0 -17   17.90    5.17
   1   0 -17    5.94    4.65
   1   0 -17   10.58    4.61
   1   0 -17   11.14    2.82
   1   0 -17   14.86    4.96
   1   0 -17   15.31    4.07
   1   0 -16  353.69   28.86
   1   0 -16  431.99   29.08
   1   0 -16  382.57   28.51
  -1   0  16  321.73   33.00
  -1   0  16  412.10   32.79
   1   0 -16  431.08   28.89
   1   0 -16  384.16   28.78
   1   0 -16  407.59   28.96
  -1   0  16  306.21   35.45
   1   0 -16  365.76   28.05
   1   0 -16  391.87   28.77
   1   0 -16  420.95   28.59
   1   0 -16  446.80   29.10
   1   0 -15  411.14   29.50
   1   0 -15  416.10   29.07
   1   0 -15  369.13   29.30
  -1   0  15  462.99   33.13
  -1   0  15  379.86   33.65
   1   0 -15  432.82   29.37
   1   0 -15  438.52   29.49
   1   0 -15  407.50   29.31
   1   0 -15  412.45   29.71
  -1   0  15  378.94   36.09
   1   0 -15  379.38   28.66
   1   0 -15  395.94   29.29
   1   0 -15  365.94   29.47
   1   0 -15  446.50   29.62
   1   0 -15  392.87   29.07
   1   0 -14   10.82    3.10
   1   0 -14   10.26    4.09
   1   0 -14   18.08    3.93
  -1   0  14   20.50    7.47
  -1   0  14    7.97    8.11
   1   0 -14    9.41    4.22
   1   0 -14   10.81    3.65
   1   0 -14   17.89    4.13
   1   0 -14   14.64    4.53
  -1   0  14   -5.01   10.78
   1   0 -14   13.14    3.66
   1   0 -14   10.23    2.50
   1   0 -14   15.74    3.75
   1   0 -14   11.28    3.77
   1   0 -13  873.37   65.10
   1   0 -13  913.14   65.49
   1   0 -13  922.06   66.92
   1   0 -13  996.86   67.36
   1   0 -13  894.64   65.37
  -1   0  13  826.25   68.70
  -1   0  13  949.24   67.84
   1   0 -13  896.49   65.32
   1   0 -13 1012.87   65.64
  -1   0  13  925.43   70.96
   1   0 -13  902.11   65.28
   1   0 -13  995.24   65.44
   1   0 -13  893.43   65.26
   1   0 -13  988.99   65.51
  -1   0  12  511.54   41.33
  -1   0  12  457.16   37.43
  -1   0  12  477.75   39.48
  -1   0  12  463.97   37.99
   1   0 -12  495.94   36.07
   1   0 -12  627.86   38.19
   1   0 -12  531.78   37.76
  -1   0  11  303.26   22.28
  -1   0  11  280.45   25.15
  -1   0  11  291.50   23.95
  -1   0  11  279.23   22.36
   1   0 -11  327.78   20.58
   1   0 -11  266.65   21.96
   1   0 -11  231.99   21.62
   1   0 -11  263.95   20.24
  -1   0  10  610.47   47.76
  -1   0  10  604.12   45.08
  -1   0  10  580.14   44.97
  -1   0  10  618.30   46.46
   1   0 -10  618.74   43.61
   1   0 -10  637.35   43.46
   1   0 -10  525.57   44.67
   1   0 -10  677.60   45.03
   1   0  -9 1170.43   81.11
  -1   0   9 1138.33   82.45
  -1   0   9 1110.22   82.30
  -1   0   9 1144.92   83.63
   1   0  -9 1161.28   82.39
   1   0  -9 1206.85   80.99
   1   0  -9  911.95   81.94
   1   0  -9 1270.98   82.35
   1   0  -8   49.74    4.34
  -1   0   8   44.55    6.11
  -1   0   8   58.53    7.57
   1   0  -8   47.54    5.68
   1   0  -8   41.22    5.33
   1   0  -8   50.73    4.03
   1   0  -8   43.79    5.70
  -1   0   7  541.01   31.48
   1   0  -7  606.83   31.25
   1   0  -7  425.27   30.81
   1   0  -7  520.33   31.12
   1   0  -7  398.81   29.55
  -1   0   6  734.62   45.09
   1   0  -6  640.74   44.61
   1   0  -6  566.03   43.72
  -1   0   6  662.76   43.83
   1   0  -6  588.04   44.52
   1   0  -6  703.28   44.67
   1   0  -5  128.02    9.77
  -1   0   5  129.68    9.79
   1   0  -5  145.49   10.53
   1   0  -5  139.09   10.44
   1   0  -5  145.13   10.48
  -1   0   4    9.85    1.73
   1   0  -4    8.51    1.67
   1   0  -4   11.41    2.34
   1   0  -4    9.26    2.27
   1   0  -3    3.05    1.54
  -1   0   3    3.76    1.39
   1   0  -3    2.97    1.39
   1   0  -3    3.14    1.66
   1   0  -2 1476.70   99.22
   1   0  -2 1419.75   99.08
  -1   0   2 1397.54   99.09
  -1   0   2 1400.39   99.08
   1   0  -1  278.96   18.97
  -1   0   1  242.92   18.90
  -1   0   1  269.03   19.34
  -1   0   1  324.24   19.23
   1   0  -1  280.62   19.20
   1   0   0 2532.33  184.31
   1   0   0 2596.43  183.84
  -1   0   0 2766.12  183.92
   1   0   0 2643.29  183.81
  -1   0   0 2762.12  184.15
  -1   0   0 2792.00  184.35
   1   0   0 2320.18  184.12
  -1   0  -1  934.24   64.56
   1   0   1  931.43   65.34
  -1   0  -1  883.25   65.01
   1   0   1  912.80   65.17
  -1   0  -1  886.96   64.82
  -1   0  -1  992.61   65.17
   1   0   2  873.96   66.52
  -1   0  -2  951.92   66.54
  -1   0  -2  962.23   66.37
   1   0   2  994.93   67.42
   1   0   2  966.53   67.03
  -1   0  -2  952.39   66.68
  -1   0  -2  995.49   66.92
  -1   0  -3   36.90    2.97
  -1   0  -3   33.83    2.91
   1   0   3   35.34    2.97
   1   0   3   21.36    5.45
  -1   0  -3   19.43    3.69
  -1   0  -3   26.35    3.45
  -1   0  -3   27.29    3.49
   1   0   3   34.10    4.31
  -1   0  -4  218.38   15.73
   1   0   4  180.71   14.01
   1   0   4  220.78   16.41
  -1   0  -4  202.97   14.44
  -1   0  -4  202.60   14.44
   1   0   4  193.62   15.07
  -1   0  -4  199.26   13.98
  -1   0  -4  180.98   13.75
   1   0   4  183.15   13.73
  -1   0  -4  191.39   13.98
  -1   0  -5  887.97   60.42
   1   0   5  955.88   60.92
   1   0   5  768.10   58.60
  -1   0  -5  850.49   58.98
   1   0   5  868.69   59.69
  -1   0  -5  834.64   58.29
   1   0   5  822.83   58.23
  -1   0  -5  825.63   58.65
  -1   0  -5  835.66   58.62
  -1   0  -6 1067.56   64.01
   1   0   6  999.46   64.19
   1   0   6  849.76   61.48
   1   0   6  979.27   62.92
  -1   0  -6  956.60   61.91
  -1   0  -6  858.72   60.94
   1   0   6  849.22   60.83
  -1   0  -6  839.81   61.56
  -1   0  -6  866.87   61.49
  -1   0  -7   39.04    4.05
   1   0   7   45.53    4.70
   1   0   7   59.77    9.25
   1   0   7   44.75    6.71
  -1   0  -7   56.35    7.88
  -1   0  -7   44.98    5.10
  -1   0  -7   56.35    5.22
  -1   0  -7   62.24    4.96
  -1   0  -8  514.55   34.48
  -1   0  -8  613.18   38.56
   1   0   8  486.80   38.43
   1   0   8  425.41   34.85
   1   0   8  469.26   35.80
  -1   0  -8  488.14   35.32
   1   0   8  512.82   36.88
  -1   0  -8  469.28   35.27
  -1   0  -8  482.98   35.09
  -1   0  -9  509.40   33.57
   1   0   9  419.21   33.87
   1   0   9  514.33   38.42
   1   0   9  496.14   36.26
   1   0   9  485.63   35.28
  -1   0  -9  496.86   34.44
  -1   0  -9  405.28   34.35
  -1   0  -9  476.07   34.28
  -1   0 -10   84.34    8.48
   1   0  10   87.63    9.97
   1   0  10  100.19   11.07
  -1   0 -10   90.74    7.65
  -1   0 -10  107.79    8.71
   1   0  10   99.41   14.12
   1   0  11   13.38    6.09
   1   0  11   16.60    6.94
   1   0  11   32.38   11.35
  -1   0 -11   11.11    3.43
  -1   0 -11   21.57    4.55
  -1   0 -12   -1.09    3.36
   1   0  12    3.32    6.56
   1   0  12   -0.61    6.78
  -1   0 -12    4.33    3.19
  -1   0 -12   -0.97    2.63
  -1   0 -12   -0.15    3.63
  -1   0 -12    2.02    2.83
   1   0  12   11.95   10.12
  -1   0 -12    3.93    2.66
  -1   0 -12    3.09    2.66
  -1   0 -12   -0.59    3.41
  -1   0 -12    1.18    3.99
  -1   0 -13    5.46    4.60
  -1   0 -13    4.46    3.76
  -1   0 -13    5.25    3.08
  -1   0 -13    1.21    3.89
   1   0  13   -2.67    7.04
   1   0  13    1.98    6.91
  -1   0 -13    9.70    3.53
  -1   0 -13    3.11    3.08
  -1   0 -13    5.53    3.44
  -1   0 -13    6.71    3.21
  -1   0 -13    6.57    4.30
   1   0  13   12.12   11.56
  -1   0 -13    5.69    3.09
  -1   0 -13    1.21    3.11
  -1   0 -14   31.60    6.11
  -1   0 -14   37.84    6.17
  -1   0 -14   32.58    5.22
  -1   0 -14   28.17    4.19
  -1   0 -14   25.79    5.18
   1   0  14   17.88    7.99
   1   0  14   23.35    8.36
  -1   0 -14   33.82    4.66
  -1   0 -14   30.22    4.34
  -1   0 -14   25.87    4.57
   1   0  14   20.80   12.08
  -1   0 -14   34.67    4.71
  -1   0 -14   20.41    4.34
  -1   0 -14   24.22    4.44
  -1   0 -15    4.55    3.63
  -1   0 -15    4.00    4.51
  -1   0 -15   -2.36    4.78
   1   0  15   -9.84    9.24
  -1   0 -15    0.56    3.71
  -1   0 -15    2.50    4.18
  -1   0 -15    2.68    4.11
   1   0  15    1.17   10.80
  -1   0 -15   -0.63    4.18
  -1   0 -15    2.75    3.79
  -1   0 -15   -4.07    3.93
  -1   0 -16   -1.33    4.55
  -1   0 -16    5.26    4.01
  -1   0 -16    3.84    4.83
   1   0  16   -0.71    9.26
  -1   0 -16    4.11    4.75
  -1   0 -16    1.79    4.04
  -1   0 -16    4.05    4.44
  -1   0 -16    2.17    4.77
   1   0  16    2.45   11.18
  -1   0 -16   -2.00    4.10
  -1   0 -16    5.88    3.94
  -1   0 -16   -0.10    2.90
  -1   0 -17  281.22   20.76
  -1   0 -17  298.42   20.32
  -1   0 -17  239.03   20.62
   1   0  17  275.75   25.19
  -1   0 -17  303.89   20.44
   1   0  17  210.68   26.94
  -1   0 -17  268.30   20.60
  -1   0 -17  273.18   20.39
  -1   0 -17  299.05   20.45
  -1   0 -17  289.89   20.67
  -1   0 -17  232.71   19.63
  -1   0 -17  266.61   20.45
  -1   0 -18   97.68    9.05
  -1   0 -18   97.16    8.41
  -1   0 -18   55.68    8.53
   1   0  18   96.36   13.56
  -1   0 -18  102.01    8.45
  -1   0 -18   87.74    8.53
  -1   0 -18   87.82    8.87
  -1   0 -18   99.29    8.57
  -1   0 -18   72.76    8.10
  -1   0 -18  111.68    9.08
  -1   0 -19  130.93   10.21
  -1   0 -19   80.59    9.06
   1   0  19   87.81   14.27
   1   0  19   65.52   17.32
  -1   0 -19  108.22   10.15
  -1   0 -19  105.47    9.60
  -1   0 -19  119.31    9.74
  -1   0 -19  129.84   10.26
  -1   0 -19  131.11    9.75
  -1   0 -20   16.15    4.93
  -1   0 -20   11.06    3.91
   1   0  20   12.64    8.87
  -1   0 -20   13.40    5.45
  -1   0 -20   17.90    4.42
  -1   0 -20   17.23    4.48
  -1   0 -20   19.40    5.00
  -1   0 -21    7.21    4.21
  -1   0 -21    6.86    3.18
   1   0  21    3.68    6.92
  -1   0 -21    2.56    3.54
  -1   0 -21    6.33    4.46
  -1   0 -21    0.23    3.61
  -1   0 -21    1.94    4.19
  -1   0 -22    1.61    3.38
  -1   0 -22   -0.53    2.44
  -1   0 -22    1.27    3.64
   1   0  22   -3.84    5.96
  -1   0 -22    1.89    2.87
  -1   0 -22    3.29    3.45
  -1   0 -23   75.92    6.03
  -1   0 -23   58.89    5.53
  -1   0 -23   72.33    6.20
  -1   0 -23   81.35    6.07
  -1   0 -24    5.08    1.80
  -1   0 -24    6.88    1.73
   1   1 -25    7.88    1.79
   1   1 -24    5.64    1.69
   1   1 -24   10.82    2.79
   1   1 -24    5.11    1.87
   1   1 -23   74.30    6.39
   1   1 -23   71.86    5.77
   1   1 -23   59.26    5.61
   1   1 -23   60.86    5.77
   1   1 -22   42.82    5.64
   1   1 -22   34.29    4.22
   1   1 -22   33.55    4.62
   1   1 -22   38.05    4.71
   1   1 -22   39.07    4.56
   1   1 -21  100.80    9.05
   1   1 -21  123.63   10.27
   1   1 -21  119.78    9.94
   1   1 -21  110.01    9.48
   1   1 -21  112.22    9.51
   1   1 -21  110.85    9.35
   1   1 -20   22.52    6.14
   1   1 -20   21.63    4.47
   1   1 -20   17.85    4.86
   1   1 -20   18.36    5.55
   1   1 -20   27.15    5.02
   1   1 -20   25.91    4.75
   1   1 -19    9.48    5.49
   1   1 -19   16.77    4.49
  -1  -1  19    4.36    8.62
   1   1 -19   15.02    4.58
   1   1 -19   14.12    2.98
  -1  -1  19   24.19   13.89
   1   1 -19   13.35    5.56
   1   1 -19   15.00    2.75
   1   1 -19   11.64    4.71
   1   1 -19   19.03    4.62
   1   1 -18   22.20    6.00
   1   1 -18   17.69    4.58
  -1  -1  18   14.94    9.02
   1   1 -18   13.10    3.31
   1   1 -18   14.37    4.58
   1   1 -18   20.72    5.70
  -1  -1  18   32.45   15.63
   1   1 -18   17.42    4.82
   1   1 -18   13.95    3.05
   1   1 -18   18.11    4.50
   1   1 -17  223.79   17.46
   1   1 -17  249.02   17.99
  -1  -1  17  244.45   21.85
  -1  -1  17  156.39   22.73
   1   1 -17  240.85   17.72
   1   1 -17  259.17   17.96
  -1  -1  17  169.67   26.34
   1   1 -17  214.34   16.73
   1   1 -17  242.69   17.57
   1   1 -17  224.61   17.52
   1   1 -16  130.32   10.40
   1   1 -16  142.56   10.75
   1   1 -16   87.82   10.19
  -1  -1  16   89.96   15.88
  -1  -1  16  145.10   14.82
   1   1 -16  151.30   11.01
  -1  -1  16   94.48   19.20
   1   1 -16  142.77   11.11
   1   1 -16  143.41   10.77
   1   1 -16  124.70    9.82
   1   1 -16  148.48   11.40
   1   1 -16  120.46   11.22
   1   1 -15  214.04   15.85
   1   1 -15  215.96   15.70
   1   1 -15  195.95   15.78
   1   1 -15  186.28   15.71
  -1  -1  15  200.58   21.62
  -1  -1  15  220.13   19.48
   1   1 -15  217.83   16.00
   1   1 -15  237.92   16.21
  -1  -1  15  171.74   23.41
   1   1 -15  226.82   15.88
   1   1 -15  195.07   15.22
   1   1 -15  222.70   16.29
   1   1 -15  191.35   16.30
   1   1 -14    1.70    3.36
   1   1 -14    1.56    2.96
   1   1 -14    4.33    3.12
   1   1 -14    5.44    3.15
  -1  -1  14    2.50    8.86
  -1  -1  14    0.51    6.58
   1   1 -14    3.42    3.51
   1   1 -14    8.39    4.04
   1   1 -14    5.24    3.77
  -1  -1  14    0.47    6.10
  -1  -1  14    8.55   11.24
   1   1 -14   -2.70    3.22
   1   1 -14    0.72    2.28
   1   1 -14    4.37    3.79
   1   1 -13   76.09    6.37
   1   1 -13   75.57    6.19
   1   1 -13   62.10    8.60
   1   1 -13   54.25    6.38
   1   1 -13   66.49    6.29
  -1  -1  13   78.62    9.65
  -1  -1  13   69.73   11.93
   1   1 -13   76.86    6.54
   1   1 -13   79.82    6.70
  -1  -1  13   73.38    9.70
  -1  -1  13   64.65   13.67
   1   1 -13   74.16    6.34
   1   1 -13   67.30    5.81
   1   1 -13   81.18    6.91
   1   1 -13   60.29    6.79
   1   1 -12  357.35   28.25
  -1  -1  12  389.67   30.49
  -1  -1  12  357.93   32.45
   1   1 -12  425.68   28.39
  -1  -1  12  381.78   33.96
  -1  -1  12  377.88   30.83
   1   1 -12  400.98   30.69
   1   1 -12  415.01   28.26
   1   1 -12  392.07   30.51
   1   1 -11  151.88   11.63
  -1  -1  11  151.51   17.69
  -1  -1  11  160.63   14.50
  -1  -1  11  144.57   16.07
  -1  -1  11  159.47   13.85
   1   1 -11  161.96   14.00
   1   1 -11  156.85   11.58
   1   1 -11  149.92   13.76
   1   1 -10  343.47   25.53
  -1  -1  10  326.03   29.85
  -1  -1  10  341.96   27.86
  -1  -1  10  331.04   27.11
  -1  -1  10  330.01   29.10
   1   1 -10  402.97   27.48
   1   1 -10  329.24   27.28
   1   1 -10  387.93   25.56
  -1  -1   9 1228.05   83.44
  -1  -1   9 1216.98   84.64
  -1  -1   9 1172.56   82.59
   1   1  -9 1236.14   82.72
   1   1  -9 1149.71   81.27
   1   1  -9 1029.90   82.73
   1   1  -8  148.70   10.39
  -1  -1   8  148.29   12.75
  -1  -1   8  134.97   11.50
  -1  -1   8  161.21   13.93
   1   1  -8  169.45   12.03
   1   1  -8  120.54   10.21
  -1  -1   8  142.75   10.30
   1   1  -8  127.94   11.77
   1   1  -8  142.65   10.23
  -1  -1   7  122.85   10.71
  -1  -1   7  122.64    9.43
  -1  -1   7  101.82    8.52
   1   1  -7  112.49    9.78
  -1  -1   6  198.81   16.39
  -1  -1   6  212.98   15.44
   1   1  -6  198.33   14.97
  -1  -1   6  205.68   15.09
   1   1  -6  204.57   15.89
  -1  -1   5 2511.65  161.60
  -1  -1   5 2386.42  160.77
   1   1  -5 2338.86  160.53
   1   1  -5 2355.42  160.87
   1   1  -5 2019.74  160.55
  -1  -1   5 2287.93  160.67
   1   1  -5 2383.08  161.20
  -1  -1   4 1801.46  113.57
   1   1  -4 1540.93  112.83
   1   1  -4 1666.64  112.49
  -1  -1   4 1531.55  112.69
   1   1  -4 1735.20  113.26
  -1  -1   4 1580.60  112.83
   1   1  -4 1516.60  112.79
   1   1  -3  435.30   32.94
   1   1  -3  446.88   32.77
  -1  -1   3  455.45   32.93
   1   1  -3  447.20   32.94
  -1  -1   3  477.28   32.67
   1   1  -3  488.27   32.89
   1   1  -3  464.13   32.37
   1   1  -2 2055.17  145.26
   1   1  -2 2087.85  145.26
  -1  -1   2 2095.80  145.03
   1   1  -2 2124.31  145.64
  -1  -1   2 2085.66  145.39
   1   1  -2 2021.93  145.30
   1   1  -2 2048.79  145.11
  -1  -1   2 2098.74  145.33
   1   1  -1  936.13   66.66
  -1  -1   1  998.60   66.84
   1   1  -1  918.02   67.09
   1   1  -1  941.52   66.72
  -1  -1   1 1032.16   66.90
   1   1  -1  883.68   66.67
  -1  -1   1  951.07   66.77
   1   1   0 1545.30  105.87
   1   1   0 1523.85  106.48
  -1  -1   0 1547.86  106.41
  -1  -1   0 1601.51  106.08
   1   1   0 1672.54  106.11
   1   1   0 1301.57  105.78
   1   1   1  699.16   42.91
   1   1   1  570.18   42.67
  -1  -1  -1  527.10   43.05
  -1  -1  -1  564.08   42.97
  -1  -1  -1  661.64   42.99
   1   1   1  596.73   43.51
   1   1   2 2036.05  153.29
   1   1   2 2157.85  154.04
  -1  -1  -2 2411.83  153.28
   1   1   2 2172.56  153.17
  -1  -1  -2 2130.75  153.50
   1   1   3  194.65   15.63
   1   1   3  199.90   16.67
   1   1   3  195.63   15.18
  -1  -1  -3  193.61   15.49
   1   1   3  194.20   14.98
  -1  -1  -3  226.99   15.23
  -1  -1  -3  229.13   15.90
   1   1   4   87.75    7.98
   1   1   4   73.51    6.74
   1   1   4   93.04    9.02
  -1  -1  -4   92.20    7.13
  -1  -1  -4   79.42    6.55
  -1  -1  -4  106.02    8.04
   1   1   5  116.76   10.87
   1   1   5  107.48   11.26
   1   1   5  107.57    9.57
  -1  -1  -5  117.22    9.66
  -1  -1  -5  115.85    9.00
   1   1   5  114.45    8.76
  -1  -1  -5  116.94   10.56
  -1  -1  -6  652.41   41.10
   1   1   6  596.26   41.01
   1   1   6  536.04   39.68
   1   1   6  596.12   41.34
  -1  -1  -6  590.96   39.71
  -1  -1  -6  486.42   38.76
  -1  -1  -6  546.89   39.30
  -1  -1  -7  523.63   37.43
   1   1   7  496.19   37.37
   1   1   7  481.77   37.69
  -1  -1  -7  470.55   35.76
   1   1   7  465.41   35.96
  -1  -1  -7  505.66   34.68
   1   1   7  467.73   34.59
  -1  -1  -7  537.47   35.62
  -1  -1  -8  457.41   33.94
   1   1   8  431.27   34.54
   1   1   8  504.91   36.91
  -1  -1  -8  475.83   34.34
   1   1   8  494.12   36.40
  -1  -1  -9  569.78   40.79
   1   1   9  539.02   41.49
   1   1   9  604.90   43.91
   1   1   9  533.97   43.25
  -1  -1 -10   73.63    7.79
   1   1  10   84.53   12.62
   1   1  10   77.52    9.05
   1   1  10   79.82   11.81
   1   1  11  346.65   31.32
   1   1  11  306.46   27.91
   1   1  11  333.30   28.27
   1   1  11  362.48   30.66
  -1  -1 -11  337.62   26.00
  -1  -1 -11  353.89   26.05
  -1  -1 -11  378.58   25.73
  -1  -1 -11  410.72   27.44
  -1  -1 -12   25.77    4.50
   1   1  12   45.00   11.90
   1   1  12   16.59    7.51
   1   1  12   25.01    6.27
  -1  -1 -12   27.26    3.75
  -1  -1 -12   22.65    3.81
  -1  -1 -12   22.04    3.54
  -1  -1 -12   23.81    4.55
  -1  -1 -12   20.59    3.79
   1   1  12   16.37    9.35
  -1  -1 -12   29.43    3.84
  -1  -1 -12   17.31    3.46
  -1  -1 -12   30.14    4.34
  -1  -1 -12   33.13    5.56
  -1  -1 -13  163.31   14.70
  -1  -1 -13  187.08   13.47
  -1  -1 -13  173.18   12.84
  -1  -1 -13  157.21   13.40
   1   1  13  134.65   19.80
   1   1  13  146.72   16.51
  -1  -1 -13  184.54   12.94
   1   1  13  154.61   18.69
  -1  -1 -13  177.58   13.55
  -1  -1 -13  163.24   13.05
  -1  -1 -13  169.05   13.02
  -1  -1 -13  146.89   12.87
  -1  -1 -13  168.98   12.96
  -1  -1 -14   96.38    9.46
  -1  -1 -14   71.10    7.07
  -1  -1 -14   82.92    7.96
  -1  -1 -14   72.08    7.88
   1   1  14   45.07   14.84
   1   1  14   73.16   11.61
  -1  -1 -14   78.11    7.15
   1   1  14   79.71   13.71
  -1  -1 -14   84.45    8.17
  -1  -1 -14   76.29    7.38
  -1  -1 -14   77.49    7.39
  -1  -1 -14   84.23    7.16
  -1  -1 -14   72.86    7.35
  -1  -1 -15  317.34   22.29
  -1  -1 -15  316.70   22.85
  -1  -1 -15  300.89   24.17
  -1  -1 -15  269.90   22.74
   1   1  15  279.16   26.28
   1   1  15  250.11   30.48
  -1  -1 -15  311.17   22.29
  -1  -1 -15  308.12   22.96
  -1  -1 -15  302.50   22.40
   1   1  15  242.17   27.68
  -1  -1 -15  324.54   22.52
  -1  -1 -15  305.47   22.44
  -1  -1 -15  282.88   22.20
  -1  -1 -16   10.99    4.38
  -1  -1 -16   17.00    5.28
  -1  -1 -16    7.18    5.41
   1   1  16    7.34    9.18
   1   1  16   -5.16   13.24
  -1  -1 -16   20.21    4.49
  -1  -1 -16   13.21    4.92
  -1  -1 -16    5.07    4.59
  -1  -1 -16   13.27    4.85
  -1  -1 -16   23.28    3.85
  -1  -1 -17  298.40   21.89
   1   1  17  245.44   25.74
  -1  -1 -17  288.50   21.71
  -1  -1 -17  292.24   21.91
  -1  -1 -17  292.41   21.94
  -1  -1 -17  311.64   22.27
  -1  -1 -17  296.23   21.69
  -1  -1 -18  141.26   10.52
   1   1  18   51.97   12.99
   1   1  18   85.23   18.15
   1   1  18  103.57   14.53
  -1  -1 -18   96.76    9.92
  -1  -1 -18  126.03   10.22
  -1  -1 -18  117.45   10.23
  -1  -1 -18  121.68    9.88
  -1  -1 -19  148.14   11.97
  -1  -1 -19  150.52   11.26
  -1  -1 -19  131.14   11.29
  -1  -1 -19  131.86   11.42
  -1  -1 -19  148.16   11.45
  -1  -1 -20   50.52    6.19
  -1  -1 -20   43.19    4.75
  -1  -1 -20   39.29    5.43
  -1  -1 -20   45.17    5.72
  -1  -1 -20   48.80    5.64
  -1  -1 -21   17.44    4.35
  -1  -1 -21   13.26    3.66
  -1  -1 -21   14.15    3.85
  -1  -1 -21   15.67    3.82
  -1  -1 -22   13.42    3.60
  -1  -1 -22   12.85    2.78
  -1  -1 -22   15.17    3.18
  -1  -1 -22   11.50    3.15
  -1  -1 -23   24.84    2.94
  -1  -1 -23   29.60    3.36
  -1  -1 -23   20.41    2.79
  -1  -1 -24    0.53    1.43
   1   2 -25    7.85    1.53
   1   2 -24    3.14    2.44
   1   2 -24   -0.30    1.98
   1   2 -23   78.35    6.61
   1   2 -23   75.88    6.71
   1   2 -23   98.44    7.45
   1   2 -23   90.77    7.01
   1   2 -22    1.35    3.02
   1   2 -22    1.28    4.17
   1   2 -22    1.07    3.09
   1   2 -22   -0.11    3.45
   1   2 -21  101.29    8.41
   1   2 -21   81.98    7.66
   1   2 -21   86.31    7.54
   1   2 -21   70.11    7.14
   1   2 -21   91.91    7.96
   1   2 -20   53.79    5.83
   1   2 -20   53.67    6.74
   1   2 -20   52.07    6.02
   1   2 -20   42.02    4.59
   1   2 -20   40.32    5.41
   1   2 -20   32.68    5.03
   1   2 -19   20.79    5.12
   1   2 -19   25.82    5.58
  -1  -2  19   29.07    9.18
   1   2 -19   19.95    5.08
   1   2 -19   18.09    5.88
   1   2 -19   16.26    5.72
  -1  -2  19   26.84   15.41
   1   2 -19   12.15    2.93
   1   2 -19   15.07    4.57
   1   2 -19   20.27    3.98
   1   2 -19   12.81    4.00
   1   2 -18   19.73    6.08
   1   2 -18   22.00    5.39
  -1  -2  18   19.30   12.16
  -1  -2  18   31.44    9.49
   1   2 -18   18.25    5.30
   1   2 -18   26.50    5.78
   1   2 -18   13.22    5.81
  -1  -2  18   28.09   15.67
   1   2 -18   19.73    4.81
   1   2 -18   16.70    3.37
   1   2 -18   21.82    4.39
   1   2 -18   20.92    4.38
   1   2 -17  292.78   22.21
  -1  -2  17  330.62   26.02
   1   2 -17  305.31   22.05
   1   2 -17  316.52   22.28
  -1  -2  17  262.95   31.23
   1   2 -17  267.30   21.05
   1   2 -17  327.15   21.82
   1   2 -17  277.75   21.55
   1   2 -17  304.24   21.88
   1   2 -16    6.58    5.02
  -1  -2  16    6.46   11.32
  -1  -2  16   14.13    8.18
   1   2 -16    3.56    4.81
   1   2 -16    2.42    4.89
  -1  -2  16    5.39   13.43
   1   2 -16    7.29    4.70
   1   2 -16   -1.48    2.82
   1   2 -16   -1.92    3.86
   1   2 -16    2.10    3.98
   1   2 -16    3.79    3.44
  -1  -2  15   64.46   10.24
  -1  -2  15   63.84   13.73
   1   2 -15   58.94    7.00
   1   2 -15   56.24    7.15
  -1  -2  15   51.95    9.85
   1   2 -15   56.71    6.58
   1   2 -15   68.18    6.91
  -1  -2  15   49.88   15.42
   1   2 -15   68.68    6.34
   1   2 -15   60.13    5.49
   1   2 -15   54.90    6.58
   1   2 -15   62.95    5.97
   1   2 -15   63.98    6.38
   1   2 -14   64.71   10.00
   1   2 -14   56.86    6.64
   1   2 -14   52.65    6.72
  -1  -2  14   72.37   13.13
  -1  -2  14   54.74    9.26
   1   2 -14   73.68    6.67
  -1  -2  14   51.18    9.87
   1   2 -14   61.16    6.32
  -1  -2  14   44.53   14.35
   1   2 -14   54.44    5.37
   1   2 -14   67.99    6.12
   1   2 -14   74.32    6.21
   1   2 -14   56.46    5.71
   1   2 -14   65.01    6.52
   1   2 -13   46.14    4.60
   1   2 -13   47.18    5.13
   1   2 -13   38.11    7.64
   1   2 -13   36.97    4.15
   1   2 -13   40.04    7.99
   1   2 -13   33.16    4.05
  -1  -2  13   31.09   10.87
  -1  -2  13   42.11    7.93
   1   2 -13   37.98    5.08
  -1  -2  13   26.44    8.25
   1   2 -13   43.35    5.06
   1   2 -13   41.79    4.75
  -1  -2  13   37.09   12.93
   1   2 -13   33.58    3.82
   1   2 -13   38.81    4.38
   1   2 -13   28.40    5.00
   1   2 -12  463.70   32.37
  -1  -2  12  417.08   31.91
  -1  -2  12  393.38   34.67
   1   2 -12  378.67   29.45
   1   2 -12  442.04   29.85
  -1  -2  12  406.72   32.95
  -1  -2  12  412.01   35.87
   1   2 -12  402.91   29.65
   1   2 -12  435.83   29.66
   1   2 -12  379.08   32.11
   1   2 -12  437.51   29.90
   1   2 -12  396.26   30.11
   1   2 -11    5.46    2.14
  -1  -2  11    5.78    9.46
  -1  -2  11   10.80    7.33
  -1  -2  11    3.94    5.10
  -1  -2  11    1.43    8.02
   1   2 -11    8.57    2.64
   1   2 -11    8.52    5.35
   1   2 -11   14.48    6.00
  -1  -2  10  972.19   70.85
  -1  -2  10 1094.09   69.03
  -1  -2  10 1006.38   70.05
  -1  -2  10 1068.79   67.55
   1   2 -10 1077.41   68.29
   1   2 -10 1048.16   65.72
  -1  -2   9  337.01   25.03
  -1  -2   9  351.58   23.64
  -1  -2   9  337.99   26.30
  -1  -2   9  302.08   22.31
   1   2  -9  317.83   24.11
   1   2  -9  274.29   22.15
  -1  -2   8  834.38   55.77
  -1  -2   8  837.47   56.70
  -1  -2   8  866.14   54.40
   1   2  -8  866.83   53.86
   1   2  -8  885.82   55.19
   1   2  -8  758.54   53.58
  -1  -2   8  913.20   53.79
   1   2  -7 2454.94  172.78
   1   2  -7 2589.50  174.00
  -1  -2   7 2285.96  174.67
  -1  -2   7 2404.34  173.65
   1   2  -7 2618.07  173.28
   1   2  -7 2670.09  174.50
  -1  -2   7 2434.89  173.46
   1   2  -7 2351.84  173.38
  -1  -2   6  385.10   29.93
  -1  -2   6  423.68   28.77
   1   2  -6  420.31   28.23
   1   2  -6  440.17   29.10
   1   2  -6  408.42   29.40
  -1  -2   6  319.79   28.54
   1   2  -6  379.15   28.65
   1   2  -6  379.57   28.76
   1   2  -5    4.27    3.09
  -1  -2   5    0.59    4.46
  -1  -2   5    2.81    2.60
   1   2  -5    4.47    1.65
   1   2  -5    7.24    2.98
  -1  -2   5    5.01    3.17
   1   2  -5    1.97    2.75
  -1  -2   4   84.15    8.36
   1   2  -4   78.78    6.05
  -1  -2   4   79.34    6.73
   1   2  -4   76.85    7.09
   1   2  -4   84.06    7.14
   1   2  -4   74.87    6.83
  -1  -2   4   73.30    7.37
   1   2  -4   88.15    7.43
   1   2  -3   23.26    3.66
   1   2  -3   26.04    2.50
  -1  -2   3   29.31    3.39
  -1  -2   3   24.02    4.52
   1   2  -3   19.06    3.24
   1   2  -3   28.58    3.77
   1   2  -3   22.90    4.22
   1   2  -2   10.77    3.37
  -1  -2   2   16.51    2.84
   1   2  -2   22.23    3.99
  -1  -2   2   19.09    3.84
  -1  -2   2   15.69    4.09
   1   2  -2   17.89    3.10
  -1  -2   1  601.44   38.82
   1   2  -1  593.31   38.98
  -1  -2   1  509.66   38.43
   1   2  -1  498.04   38.11
  -1  -2   1  522.88   38.62
  -1  -2   0  735.89   45.44
   1   2   0  669.27   45.95
   1   2   1  259.61   18.99
  -1  -2  -1  268.16   18.83
  -1  -2  -1  238.70   18.68
   1   2   1  274.48   20.09
   1   2   1  236.19   18.55
   1   2   1  277.36   19.29
  -1  -2  -2  360.30   25.45
   1   2   2  341.98   27.03
  -1  -2  -2  336.39   25.57
  -1  -2  -2  362.46   26.14
   1   2   2  367.22   26.08
   1   2   3  583.60   44.37
  -1  -2  -3  610.23   44.08
   1   2   3  664.50   46.27
  -1  -2  -3  726.35   44.98
  -1  -2  -3  638.49   45.04
   1   2   3  611.54   44.83
   1   2   4   78.42    7.66
   1   2   4   88.47   10.10
  -1  -2  -4   92.57    8.14
  -1  -2  -4   93.77    8.06
   1   2   4   98.10    7.81
  -1  -2  -5   15.57    3.73
   1   2   5   12.08    2.97
   1   2   5   12.18    3.84
  -1  -2  -5   14.56    4.11
   1   2   5    8.20    6.18
   1   2   6  102.47    9.94
   1   2   6   97.07   12.09
  -1  -2  -6  102.22    8.22
  -1  -2  -6  122.21   10.36
  -1  -2  -6  111.36    9.12
   1   2   6  109.36    8.74
  -1  -2  -7   47.28    4.94
   1   2   7   50.98    7.27
   1   2   7   49.36    5.64
   1   2   7   50.38    9.51
  -1  -2  -7   60.40    6.72
   1   2   7   59.89    5.23
  -1  -2  -7   66.08    5.66
   1   2   8  617.86   46.36
   1   2   8  593.05   43.13
  -1  -2  -8  564.76   42.48
  -1  -2  -8  651.04   43.71
  -1  -2  -8  612.40   42.39
   1   2   8  564.64   44.44
   1   2   9   39.82   10.72
  -1  -2  -9   32.86    5.48
  -1  -2  -9   31.89    4.09
   1   2   9   31.89    7.22
   1   2  10   48.40    8.49
  -1  -2 -10   52.14    7.04
   1   2  10   44.08   11.31
   1   2  11  180.36   20.52
  -1  -2 -11  170.99   13.59
  -1  -2 -11  189.95   13.60
  -1  -2 -11  194.25   14.10
  -1  -2 -11  178.71   13.74
   1   2  11  173.48   17.53
  -1  -2 -11  169.90   14.00
  -1  -2 -11  196.77   14.10
  -1  -2 -11  195.91   15.87
  -1  -2 -11  172.52   13.56
  -1  -2 -12  154.91   11.93
   1   2  12  129.37   19.00
  -1  -2 -12  131.65   11.97
  -1  -2 -12  155.51   12.03
  -1  -2 -12  156.25   12.27
  -1  -2 -12  167.80   12.62
   1   2  12  143.31   16.24
  -1  -2 -12  185.25   12.45
  -1  -2 -12  155.99   12.01
  -1  -2 -12  173.71   14.47
  -1  -2 -13  198.21   14.77
   1   2  13  192.58   23.09
  -1  -2 -13  202.51   14.83
  -1  -2 -13  182.20   14.84
  -1  -2 -13  189.09   15.00
  -1  -2 -13  196.41   15.42
  -1  -2 -13  208.01   15.08
  -1  -2 -13  197.83   17.09
  -1  -2 -13  188.38   14.76
  -1  -2 -14   13.24    3.95
  -1  -2 -14   10.67    6.28
  -1  -2 -14    6.43    5.28
   1   2  14    4.66    9.14
   1   2  14    2.39   12.76
  -1  -2 -14   14.37    3.81
  -1  -2 -14    6.84    4.46
  -1  -2 -14   11.30    5.04
  -1  -2 -14    6.33    4.24
  -1  -2 -14   13.05    3.94
  -1  -2 -15  267.20   23.65
  -1  -2 -15  271.19   22.15
   1   2  15  259.98   25.65
   1   2  15  221.82   29.69
  -1  -2 -15  291.24   21.51
  -1  -2 -15  299.35   22.27
  -1  -2 -15  304.95   21.81
  -1  -2 -15  325.83   21.92
  -1  -2 -15  279.29   21.45
   1   2  16  126.65   18.82
   1   2  16  174.36   20.64
   1   2  16  176.80   25.67
  -1  -2 -16  242.87   16.63
  -1  -2 -16  213.93   17.45
  -1  -2 -16  216.02   16.78
  -1  -2 -16  222.80   16.93
  -1  -2 -16  231.74   16.58
  -1  -2 -17   85.04    9.08
   1   2  17   98.65   13.73
   1   2  17   73.77   17.76
  -1  -2 -17   95.89    8.45
  -1  -2 -17  103.37    8.92
  -1  -2 -17   99.26    9.03
  -1  -2 -17   94.12    8.36
  -1  -2 -18   84.26    8.08
   1   2  18   16.17   10.04
   1   2  18   51.68   11.52
   1   2  18   38.75   16.45
  -1  -2 -18   84.55    7.68
  -1  -2 -18   81.69    7.32
  -1  -2 -18   75.12    7.88
  -1  -2 -18   70.41    7.19
  -1  -2 -19   55.89    6.75
  -1  -2 -19   56.56    5.71
  -1  -2 -19   42.44    5.96
  -1  -2 -19   52.41    6.32
  -1  -2 -19   46.40    5.67
  -1  -2 -20    3.53    4.60
  -1  -2 -20    2.94    3.93
   1   2  20   -1.81    6.04
  -1  -2 -20    6.47    4.27
  -1  -2 -20    5.12    3.46
  -1  -2 -21    7.25    3.92
  -1  -2 -21    7.79    3.35
   1   2  21   -0.60    5.13
  -1  -2 -21   11.63    3.74
  -1  -2 -21   11.69    3.11
  -1  -2 -22   11.30    2.31
  -1  -2 -22    8.26    3.18
  -1  -2 -22    8.90    2.40
  -1  -2 -22    9.00    3.26
  -1  -2 -22   10.38    2.97
  -1  -2 -23   16.26    2.52
  -1  -2 -23   11.76    2.15
  -1  -2 -23   16.04    2.63
   1   3 -24    0.98    1.60
   1   3 -24    0.49    2.14
   1   3 -24   -1.07    2.01
   1   3 -23  163.37   13.34
   1   3 -23  199.75   13.58
   1   3 -23  185.02   13.49
   1   3 -22   33.88    4.71
   1   3 -22   28.78    4.39
   1   3 -21   30.72    4.02
   1   3 -21   24.30    4.82
   1   3 -21   29.77    5.01
   1   3 -21   22.65    3.61
   1   3 -20    1.71    4.86
   1   3 -20   -4.17    4.73
   1   3 -20   -1.36    3.64
   1   3 -20   -1.23    3.47
   1   3 -19   11.98    5.41
  -1  -3  19    6.72    4.54
   1   3 -19   11.01    5.20
  -1  -3  19   12.12   13.85
  -1  -3  19    2.40   11.55
   1   3 -19    9.83    2.84
   1   3 -19    5.95    4.06
   1   3 -19    2.61    4.17
   1   3 -18  147.60   12.07
  -1  -3  18  152.84   15.92
  -1  -3  18  105.60   18.93
  -1  -3  18   98.65   21.88
   1   3 -18  160.77   12.41
   1   3 -18  121.95   10.76
   1   3 -18  167.27   11.66
   1   3 -18  140.20   11.96
   1   3 -17   84.22    8.23
  -1  -3  17   63.52   15.70
  -1  -3  17   74.27   11.44
   1   3 -17   72.51    7.83
  -1  -3  17   62.00   18.36
   1   3 -17   94.28    8.53
   1   3 -17   83.85    7.54
   1   3 -17   68.49    6.71
   1   3 -17   79.75    7.96
  -1  -3  16   25.66    8.62
  -1  -3  16    7.08   12.41
   1   3 -16   13.40    4.73
   1   3 -16   17.55    4.99
  -1  -3  16    8.43   14.87
  -1  -3  16   18.12    9.03
   1   3 -16   23.10    5.32
   1   3 -16   14.51    3.42
   1   3 -16   14.84    4.23
   1   3 -16   15.31    4.54
   1   3 -16   13.99    5.10
   1   3 -15  131.74   14.01
   1   3 -15   94.80   10.43
   1   3 -15  118.27   10.13
  -1  -3  15   78.24   16.41
  -1  -3  15  131.27   13.37
   1   3 -15  106.23    9.56
   1   3 -15  103.75    9.16
  -1  -3  15   97.21   19.30
   1   3 -15  126.53   10.22
   1   3 -15  125.08   10.08
  -1  -3  15   94.32   14.16
   1   3 -15  132.45    9.57
   1   3 -15  107.01    8.97
   1   3 -15  110.91   10.20
   1   3 -14   -0.54    7.55
   1   3 -14    1.55    4.44
  -1  -3  14   -1.04   11.73
  -1  -3  14    9.43    7.10
   1   3 -14    3.72    2.98
   1   3 -14   -0.47    3.96
   1   3 -14    7.07    3.03
   1   3 -14   11.32    4.31
  -1  -3  14    7.24   12.44
   1   3 -14    3.42    4.38
  -1  -3  14   -9.92    8.59
   1   3 -14    2.65    2.75
   1   3 -14    4.24    3.39
   1   3 -14   -0.95    4.25
   1   3 -13  285.92   22.07
   1   3 -13  308.72   21.67
  -1  -3  13  248.62   27.18
  -1  -3  13  296.83   24.06
   1   3 -13  239.28   21.24
   1   3 -13  285.14   21.39
  -1  -3  13  295.83   25.86
   1   3 -13  324.68   21.62
   1   3 -13  320.52   21.79
   1   3 -13  314.41   21.39
   1   3 -13  282.15   21.07
   1   3 -13  296.62   21.88
   1   3 -12  288.54   22.41
  -1  -3  12  302.35   26.50
   1   3 -12  311.45   22.40
   1   3 -12  313.02   22.59
   1   3 -12  286.74   22.69
   1   3 -12  321.09   22.26
  -1  -3  12  310.79   28.80
  -1  -3  12  313.57   24.71
   1   3 -11  206.81   18.48
  -1  -3  11  203.85   19.77
   1   3 -11  218.37   15.68
  -1  -3  11  211.59   17.91
  -1  -3  11  165.06   20.61
  -1  -3  10  619.56   47.40
  -1  -3  10  674.87   45.71
  -1  -3  10  596.72   48.36
   1   3 -10  691.89   46.78
  -1  -3  10  606.07   44.53
   1   3 -10  579.42   44.46
  -1  -3   9 1746.48  127.45
   1   3  -9 1945.57  126.45
  -1  -3   9 1722.28  128.64
  -1  -3   9 1707.58  128.35
  -1  -3   9 1949.71  126.03
   1   3  -9 1692.38  125.00
   1   3  -9 1857.43  126.87
   1   3  -9 1680.88  125.25
   1   3  -8    5.52    4.95
  -1  -3   8    5.39    7.16
  -1  -3   8    1.87    7.47
   1   3  -8    8.72    2.85
  -1  -3   8   16.23    7.95
  -1  -3   8   11.02    4.60
   1   3  -8    7.05    4.97
  -1  -3   8    6.28    4.01
   1   3  -8   12.51    3.80
   1   3  -8    4.90    4.61
  -1  -3   7  689.17   52.06
   1   3  -7  689.68   49.62
  -1  -3   7  742.55   50.49
   1   3  -7  706.48   50.87
   1   3  -7  667.49   49.29
  -1  -3   7  717.83   50.53
   1   3  -7  728.61   50.57
   1   3  -7  723.43   50.59
  -1  -3   6 2776.15  204.56
  -1  -3   6 2998.78  203.29
   1   3  -6 2770.36  202.53
   1   3  -6 3023.51  203.70
   1   3  -6 2913.79  202.33
  -1  -3   6 2856.77  203.53
   1   3  -6 2999.99  203.36
   1   3  -6 2895.48  203.60
  -1  -3   5   64.02    8.26
   1   3  -5   58.80    6.32
  -1  -3   5   45.75    6.82
  -1  -3   5   52.91    5.70
   1   3  -5   51.50    4.63
   1   3  -5   51.83    4.47
  -1  -3   5   47.68    6.48
   1   3  -5   50.52    6.49
   1   3  -5   50.43    5.78
   1   3  -4    8.47    3.75
   1   3  -4    9.00    4.13
   1   3  -4    4.27    3.11
  -1  -3   4    6.04    4.12
  -1  -3   4    8.37    3.00
   1   3  -4    4.79    1.91
  -1  -3   4   -0.88    4.35
  -1  -3   3  159.26   13.71
   1   3  -3  161.57   13.10
   1   3  -3  165.23   13.36
   1   3  -3  158.05   12.07
  -1  -3   3  159.03   12.55
  -1  -3   3  151.38   13.18
  -1  -3   3  163.99   13.59
   1   3  -3  152.75   13.50
   1   3  -3  183.45   12.99
  -1  -3   2   51.11    7.01
  -1  -3   2   48.61    6.96
   1   3  -2   51.96    6.50
  -1  -3   2   51.34    5.56
  -1  -3   2   65.86    6.65
   1   3  -2   71.82    5.89
  -1  -3   2   63.42    7.10
  -1  -3   1  278.55   21.73
   1   3  -1  251.43   21.55
  -1  -3   1  274.90   22.03
  -1  -3   1  298.78   21.49
  -1  -3   1  309.89   22.02
   1   3  -1  244.67   21.62
   1   3  -1  309.57   20.99
  -1  -3   0  754.38   53.59
  -1  -3   0  709.02   54.06
   1   3   0  742.91   54.14
  -1  -3   0  728.80   53.53
   1   3   0  780.37   53.04
   1   3   0  728.71   53.83
  -1  -3  -1  128.39   10.27
  -1  -3  -1  104.51    9.11
  -1  -3  -1  145.32   11.62
   1   3   1  135.71   11.70
   1   3   1  134.49    9.73
   1   3   1  127.80   10.98
  -1  -3  -2   62.86    5.13
  -1  -3  -2   82.76    6.54
   1   3   2   68.01    8.62
   1   3   2   61.20    6.00
  -1  -3  -2   69.85    7.53
   1   3   2   73.33    7.31
  -1  -3  -3 3057.58  219.32
   1   3   3 3034.74  219.54
   1   3   3 3208.64  220.33
  -1  -3  -3 3150.66  220.40
  -1  -3  -3 3371.35  220.85
   1   3   3 3303.37  221.57
  -1  -3  -4  417.48   31.23
  -1  -3  -4  467.92   33.45
   1   3   4  488.95   34.62
   1   3   4  431.29   31.86
  -1  -3  -4  484.14   32.94
   1   3   4  465.52   32.62
   1   3   5   11.90    2.33
  -1  -3  -5   14.67    6.04
   1   3   5   32.38    8.25
  -1  -3  -5   20.85    2.76
   1   3   5   22.78    4.36
  -1  -3  -5   28.99    5.15
   1   3   6  163.99   13.71
  -1  -3  -6  189.55   13.38
   1   3   6  178.76   13.94
  -1  -3  -6  186.97   14.80
   1   3   6  167.65   14.18
   1   3   6  209.56   18.03
   1   3   7   44.32    5.79
  -1  -3  -7   57.49    4.95
  -1  -3  -7   50.24    6.94
   1   3   7   43.99    5.45
   1   3   7   59.79   10.99
  -1  -3  -8  685.89   49.52
   1   3   8  612.14   50.12
  -1  -3  -8  833.37   51.57
  -1  -3  -8  735.50   50.33
   1   3   8  702.10   50.08
   1   3   8  708.50   54.15
   1   3   9  159.01   17.62
  -1  -3  -9  159.11   13.56
  -1  -3  -9  139.80   11.53
  -1  -3 -10   56.94    6.43
   1   3  10   59.31   13.16
  -1  -3 -10   54.95    5.63
  -1  -3 -10   62.77    5.65
  -1  -3 -10   69.18    6.20
  -1  -3 -10   60.02    6.01
  -1  -3 -10   67.76    6.11
  -1  -3 -10   82.05    8.77
  -1  -3 -10   57.64    5.67
  -1  -3 -10   67.65    6.06
  -1  -3 -10   64.99    6.32
  -1  -3 -11   42.61    5.50
   1   3  11   52.60   12.56
  -1  -3 -11   36.05    4.58
  -1  -3 -11   41.74    4.58
  -1  -3 -11   44.43    5.39
  -1  -3 -11   48.65    5.20
  -1  -3 -11   46.07    5.22
  -1  -3 -11   43.16    7.57
  -1  -3 -11   41.47    5.67
  -1  -3 -11   41.89    4.33
  -1  -3 -11   39.98    5.10
   1   3  12   18.13    6.60
   1   3  12    5.57   12.44
  -1  -3 -12   30.35    4.26
  -1  -3 -12   22.99    4.04
  -1  -3 -12   19.78    4.88
  -1  -3 -12   30.62    4.74
  -1  -3 -12   21.49    3.62
  -1  -3 -12   25.38    5.21
  -1  -3 -12   44.16    7.37
  -1  -3 -12   33.93    4.88
  -1  -3 -13   18.37    7.24
  -1  -3 -13    9.84    4.40
   1   3  13    6.95    6.75
   1   3  13   30.26   14.46
  -1  -3 -13   13.75    3.79
  -1  -3 -13   11.84    3.83
  -1  -3 -13    9.25    4.96
  -1  -3 -13   14.79    4.43
  -1  -3 -13   18.34    4.81
  -1  -3 -13    8.21    3.33
  -1  -3 -13    7.99    4.82
  -1  -3 -14   -2.51    6.90
  -1  -3 -14    6.00    4.68
   1   3  14   13.29    7.20
   1   3  14    1.30   13.18
  -1  -3 -14   -2.28    4.04
  -1  -3 -14    2.01    4.40
  -1  -3 -14    3.47    5.23
  -1  -3 -14    2.35    4.69
  -1  -3 -14    8.23    4.90
  -1  -3 -14    5.63    3.32
  -1  -3 -15   92.61    9.08
  -1  -3 -15   76.02   11.16
   1   3  15  124.66   20.00
  -1  -3 -15   91.56    8.42
  -1  -3 -15  108.84    9.77
  -1  -3 -15   98.97    9.13
  -1  -3 -15  114.59    9.27
  -1  -3 -15  102.14    9.10
  -1  -3 -15   89.84    8.17
  -1  -3 -16  243.64   17.81
   1   3  16  191.04   26.00
  -1  -3 -16  247.13   17.28
  -1  -3 -16  229.03   17.98
  -1  -3 -16  233.55   17.64
  -1  -3 -16  219.20   17.61
  -1  -3 -16  265.65   17.81
  -1  -3 -16  215.28   16.94
  -1  -3 -17   21.52    5.51
   1   3  17    8.56    7.42
   1   3  17   32.24   14.86
  -1  -3 -17   15.01    5.42
  -1  -3 -17   20.64    5.62
  -1  -3 -17   18.78    4.17
  -1  -3 -17   20.59    5.62
  -1  -3 -17   16.26    4.59
  -1  -3 -18   83.73    7.01
  -1  -3 -18   61.49    7.30
  -1  -3 -18   63.28    7.56
  -1  -3 -18   78.87    7.80
  -1  -3 -18   70.88    6.59
  -1  -3 -19    8.46    3.74
   1   3  19   13.38    5.98
  -1  -3 -19    5.54    4.63
  -1  -3 -19    8.02    4.39
  -1  -3 -19    5.25    4.62
  -1  -3 -19    9.26    3.36
  -1  -3 -20    2.44    4.07
  -1  -3 -20   -4.87    4.08
  -1  -3 -20   -3.36    3.62
  -1  -3 -20    3.52    3.10
  -1  -3 -21    4.91    2.74
  -1  -3 -21    4.81    3.26
  -1  -3 -21    6.08    3.26
  -1  -3 -22    4.37    2.40
  -1  -3 -22    4.31    1.77
  -1  -3 -22    8.91    2.43
   1   4 -24    4.35    1.56
   1   4 -23  112.20    8.52
   1   4 -23  109.07    8.56
   1   4 -22   30.16    4.12
   1   4 -22   32.75    4.39
   1   4 -22   31.53    4.25
   1   4 -21   52.88    5.68
   1   4 -21   44.37    5.32
   1   4 -21   44.60    5.40
   1   4 -21   40.30    4.66
   1   4 -20   25.97    5.34
   1   4 -20   16.22    4.56
   1   4 -20   19.43    4.49
   1   4 -20   22.83    4.90
   1   4 -19   59.05    7.03
  -1  -4  19   77.85    7.07
   1   4 -19   69.84    7.10
   1   4 -19   66.02    6.38
   1   4 -19   56.55    5.72
   1   4 -19   74.57    7.22
   1   4 -18   49.25    6.67
  -1  -4  18   67.44    6.71
   1   4 -18   59.88    6.56
  -1  -4  18   55.27   12.90
  -1  -4  18   41.05   14.75
   1   4 -18   51.91    5.41
   1   4 -18   56.09    6.02
   1   4 -18   60.85    7.02
   1   4 -17  303.56   23.22
  -1  -4  17  368.45   23.33
  -1  -4  17  235.50   27.89
  -1  -4  17  234.87   30.38
   1   4 -17  268.34   22.65
   1   4 -17  305.83   23.13
   1   4 -17  344.45   22.99
   1   4 -17  300.45   22.54
   1   4 -17  344.82   23.66
  -1  -4  16   40.61    5.47
  -1  -4  16   45.26    9.36
  -1  -4  16   32.78   13.77
   1   4 -16   28.98    5.58
   1   4 -16   34.34    5.15
   1   4 -16   31.24    4.79
   1   4 -16   28.42    4.41
  -1  -4  16   33.16   11.01
   1   4 -16   36.55    4.97
   1   4 -16   29.97    4.38
   1   4 -16   38.73    6.18
   1   4 -15   89.88    8.75
  -1  -4  15   90.51   17.06
  -1  -4  15   99.81   12.24
   1   4 -15   97.41    8.70
   1   4 -15   90.90    8.51
   1   4 -15   96.88    8.56
  -1  -4  15   85.47   14.26
   1   4 -15   95.09    8.19
   1   4 -15  117.97    8.69
   1   4 -15  105.60    9.53
   1   4 -14  125.81   11.10
  -1  -4  14  118.24   18.55
  -1  -4  14  151.66   14.43
   1   4 -14  133.05   10.97
   1   4 -14  135.89   11.16
   1   4 -14  120.57   10.89
  -1  -4  14  142.21   17.24
  -1  -4  14  121.65   20.46
   1   4 -14  134.78   10.59
   1   4 -14  155.20   10.97
   1   4 -14  138.90   11.70
   1   4 -13   -4.13    4.30
  -1  -4  13    5.02    6.41
  -1  -4  13    9.59   10.98
   1   4 -13    0.51    3.37
   1   4 -13    1.09    3.49
   1   4 -13    4.21    3.65
   1   4 -13    0.15    3.38
  -1  -4  13    3.94    9.73
  -1  -4  13   10.46   12.84
   1   4 -13    3.74    3.27
   1   4 -13    3.14    4.32
   1   4 -12  124.97   12.53
   1   4 -12  102.04    9.22
   1   4 -12   91.11    8.39
  -1  -4  12   97.51   11.28
  -1  -4  12   90.56   15.20
   1   4 -12   99.97    8.35
   1   4 -12   96.22    8.62
   1   4 -12   86.89    8.51
  -1  -4  12   89.69   15.73
  -1  -4  12   90.76   14.04
   1   4 -12  105.92    8.29
   1   4 -12  109.80    8.68
   1   4 -12  118.24    9.18
   1   4 -11 1121.34   72.74
  -1  -4  11 1003.98   77.89
  -1  -4  11 1133.35   74.62
   1   4 -11  996.30   72.15
   1   4 -11  949.73   72.36
   1   4 -11 1030.98   72.46
  -1  -4  11 1094.18   76.81
  -1  -4  11  969.88   77.98
   1   4 -11 1060.18   72.31
   1   4 -11  900.43   73.13
   1   4 -11 1159.97   74.98
  -1  -4  10   21.09    7.59
  -1  -4  10   26.95    6.30
   1   4 -10   19.11    3.83
  -1  -4  10   14.02    9.36
  -1  -4  10   16.34    9.39
   1   4 -10    9.89    6.64
  -1  -4  10   11.80    4.49
   1   4 -10    8.93    4.44
   1   4 -10   18.42    6.42
  -1  -4   9  362.62   30.31
  -1  -4   9  357.66   30.92
   1   4  -9  415.18   28.70
  -1  -4   9  349.58   28.92
  -1  -4   9  392.45   27.90
   1   4  -9  329.16   26.29
  -1  -4   9  362.87   27.74
   1   4  -9  408.41   28.21
   1   4  -9  345.84   27.56
  -1  -4   9  357.38   25.71
  -1  -4   8  318.98   27.90
  -1  -4   8  318.71   27.56
   1   4  -8  337.63   26.01
   1   4  -8  307.94   23.90
  -1  -4   8  292.05   26.20
  -1  -4   8  327.16   25.21
  -1  -4   8  338.54   23.48
   1   4  -8  319.51   25.37
  -1  -4   8  350.37   25.38
   1   4  -8  340.91   25.41
   1   4  -7   22.94    6.25
  -1  -4   7   28.79    8.26
  -1  -4   7   19.27    7.71
   1   4  -7   23.94    3.33
  -1  -4   7   28.19    6.79
  -1  -4   7   26.85    8.62
  -1  -4   7   31.05    5.29
   1   4  -7   10.76    5.17
   1   4  -7   22.40    5.41
  -1  -4   7   19.36    5.55
  -1  -4   7   20.14    3.09
  -1  -4   6  200.47   18.07
   1   4  -6  196.13   15.05
  -1  -4   6  195.49   18.72
  -1  -4   6  212.31   16.23
   1   4  -6  209.84   16.94
  -1  -4   6  210.76   17.65
   1   4  -6  203.11   16.38
  -1  -4   6  227.70   17.09
   1   4  -6  207.19   16.96
  -1  -4   6  190.19   14.77
   1   4  -5  578.91   41.92
  -1  -4   5  586.06   44.58
  -1  -4   5  627.46   44.34
  -1  -4   5  571.47   45.06
   1   4  -5  612.23   43.73
   1   4  -5  580.24   42.21
  -1  -4   5  577.54   42.99
  -1  -4   5  622.77   43.73
  -1  -4   5  661.27   44.08
   1   4  -5  593.67   43.89
   1   4  -5  613.13   43.07
  -1  -4   5  579.12   41.93
   1   4  -4    2.56    2.38
   1   4  -4    1.57    4.63
  -1  -4   4    0.39    4.75
  -1  -4   4   -7.37    7.02
   1   4  -4    0.15    2.51
  -1  -4   4    1.14    3.55
  -1  -4   4    2.28    5.78
  -1  -4   4    6.19    5.86
  -1  -4   4    1.90    4.82
  -1  -4   4    2.41    2.68
   1   4  -4    4.11    5.02
  -1  -4   4    2.74    5.58
   1   4  -3 1149.80   78.97
  -1  -4   3 1155.60   81.28
  -1  -4   3 1160.30   80.62
   1   4  -3 1199.21   80.78
   1   4  -3 1146.30   79.49
  -1  -4   3 1051.53   79.82
   1   4  -3 1145.37   80.51
  -1  -4   3 1249.25   81.36
  -1  -4   3 1179.42   80.66
  -1  -4   3  982.17   79.24
  -1  -4   3 1122.98   79.04
  -1  -4   3 1195.24   80.96
   1   4  -2  162.44   12.74
   1   4  -2  154.31   14.43
  -1  -4   2  185.88   15.56
  -1  -4   2  184.41   14.62
  -1  -4   2  187.81   15.16
   1   4  -2  202.75   14.05
  -1  -4   2  173.22   12.88
  -1  -4   2  155.53   15.11
  -1  -4   2  168.41   13.97
  -1  -4   1   90.62    9.99
   1   4  -1  100.02    8.96
  -1  -4   1   78.65    8.71
   1   4  -1   85.22    9.23
  -1  -4   1   71.41    9.24
  -1  -4   1   71.51    6.90
   1   4  -1   91.96    7.76
  -1  -4   1   83.12    7.31
  -1  -4   1   90.59    9.19
   1   4   0   62.83    8.24
  -1  -4   0   73.86    9.28
  -1  -4   0   67.51    8.05
   1   4   0   71.14    8.56
   1   4   0   68.97    6.65
  -1  -4   0   77.68    8.10
  -1  -4  -1  809.31   59.10
   1   4   1  944.76   60.37
  -1  -4  -1  864.93   60.49
   1   4   1  910.81   60.84
   1   4   1  803.46   58.97
  -1  -4  -1  817.70   60.19
  -1  -4  -1  774.57   58.36
   1   4   1  822.15   60.21
  -1  -4  -1  919.56   59.77
  -1  -4  -2   31.76    6.69
   1   4   2   20.34    6.62
  -1  -4  -2   21.73    3.14
   1   4   2   21.96    5.74
  -1  -4  -2   25.40    3.41
  -1  -4  -2   30.95    6.61
   1   4   2   26.46    3.72
   1   4   2   30.05    6.22
  -1  -4  -2   31.31    4.66
   1   4   3  517.71   40.91
  -1  -4  -3  518.98   40.22
   1   4   3  562.95   38.63
  -1  -4  -3  602.85   40.23
   1   4   3  556.08   39.92
  -1  -4  -3  564.26   38.09
  -1  -4  -3  456.25   38.37
   1   4   4   68.53   10.07
  -1  -4  -4   86.56    9.54
   1   4   4   74.39    5.96
  -1  -4  -4   72.47    5.53
   1   4   4   78.34    7.88
  -1  -4  -4   80.79    8.48
  -1  -4  -4   46.99    4.73
  -1  -4  -5  373.29   26.14
   1   4   5  360.56   27.82
  -1  -4  -5  411.50   28.30
   1   4   5  360.71   30.17
  -1  -4  -5  315.88   28.43
   1   4   5  352.06   26.65
  -1  -4  -6   47.13    4.60
   1   4   6   57.50    6.64
  -1  -4  -6   57.66    7.44
   1   4   6   66.94   11.03
   1   4   6   48.04    5.23
   1   4   7   59.27    7.32
  -1  -4  -7   67.75    5.64
  -1  -4  -7   75.82    8.33
   1   4   7   77.16   12.23
   1   4   8  603.91   39.09
   1   4   8  472.55   38.27
  -1  -4  -8  447.62   37.72
   1   4   8  534.07   43.25
  -1  -4  -8  539.62   37.88
  -1  -4  -8  643.58   40.52
  -1  -4  -8  582.82   39.27
  -1  -4  -8  568.37   37.96
  -1  -4  -8  520.86   37.66
   1   4   9  771.57   59.12
  -1  -4  -9  859.00   58.53
   1   4   9  881.11   64.61
  -1  -4  -9  762.05   58.14
  -1  -4  -9  805.18   58.15
  -1  -4  -9  891.69   58.45
  -1  -4  -9  911.08   60.95
  -1  -4  -9  865.31   58.33
  -1  -4  -9  745.02   59.10
  -1  -4  -9  826.33   58.32
  -1  -4  -9  825.25   58.53
  -1  -4 -10  272.28   23.37
   1   4  10  280.96   24.14
   1   4  10  292.42   29.97
  -1  -4 -10  302.11   22.98
  -1  -4 -10  339.01   23.08
  -1  -4 -10  316.24   23.30
  -1  -4 -10  311.37   23.31
  -1  -4 -10  366.93   23.35
  -1  -4 -10  372.04   26.30
  -1  -4 -10  325.32   23.54
  -1  -4 -10  305.56   23.19
   1   4  11   25.89    5.95
   1   4  11   37.77   13.06
  -1  -4 -11   19.63    3.93
  -1  -4 -11   23.57    4.02
  -1  -4 -11   21.75    4.63
  -1  -4 -11   25.88    4.91
  -1  -4 -11   27.54    7.72
  -1  -4 -11   24.34    4.28
  -1  -4 -11   22.07    4.59
  -1  -4 -11   25.62    4.92
   1   4  12   21.74    6.26
   1   4  12   22.28   13.48
  -1  -4 -12   25.38    4.34
  -1  -4 -12   26.59    4.28
  -1  -4 -12   28.35    5.17
  -1  -4 -12   25.74    5.18
  -1  -4 -12   23.35    5.00
  -1  -4 -12   21.78    5.54
  -1  -4 -12   19.72    7.90
  -1  -4 -12   19.39    4.70
  -1  -4 -13  144.18   13.70
  -1  -4 -13  129.76   10.07
   1   4  13   75.97   11.21
   1   4  13  124.07   19.38
  -1  -4 -13  109.46    9.62
  -1  -4 -13  115.90    9.63
  -1  -4 -13  117.34   10.31
  -1  -4 -13  118.27   10.48
  -1  -4 -13  132.66   10.45
  -1  -4 -13  100.26    8.96
  -1  -4 -13  113.76   10.66
  -1  -4 -14    2.23    7.16
  -1  -4 -14    4.55    4.51
   1   4  14    8.08    6.23
   1   4  14   15.16   13.73
   1   4  14   13.39    9.07
  -1  -4 -14    2.81    3.95
  -1  -4 -14    6.59    4.15
  -1  -4 -14    8.71    5.28
  -1  -4 -14    2.86    5.13
  -1  -4 -14    1.45    5.21
  -1  -4 -14    6.36    3.13
  -1  -4 -15   46.43    6.10
  -1  -4 -15   38.01    8.43
   1   4  15   25.96    7.24
   1   4  15    8.45   14.40
   1   4  15   22.22   10.38
  -1  -4 -15   32.11    5.33
  -1  -4 -15   42.06    6.37
  -1  -4 -15   40.21    6.63
  -1  -4 -15   44.25    6.26
  -1  -4 -15   46.50    6.56
  -1  -4 -15   35.32    4.52
  -1  -4 -16   17.00    5.06
   1   4  16    8.90    6.25
   1   4  16   19.24    9.51
   1   4  16   -8.40   13.92
  -1  -4 -16   13.39    5.33
  -1  -4 -16   13.68    5.84
  -1  -4 -16   17.03    5.46
  -1  -4 -16   14.53    3.46
  -1  -4 -16   10.03    5.55
  -1  -4 -16   17.21    4.51
  -1  -4 -17   49.17    6.79
  -1  -4 -17   48.29    6.61
  -1  -4 -17   52.96    6.55
  -1  -4 -17   58.00    7.13
  -1  -4 -17   55.63    6.01
  -1  -4 -18   25.26    5.11
  -1  -4 -18   18.92    5.15
  -1  -4 -18   29.31    5.13
  -1  -4 -18   27.97    5.63
  -1  -4 -18   27.57    4.32
  -1  -4 -19   24.94    4.73
  -1  -4 -19   25.38    4.59
  -1  -4 -19   27.15    4.56
  -1  -4 -19   30.94    5.03
  -1  -4 -19   26.15    3.94
  -1  -4 -20    4.86    3.18
  -1  -4 -20    3.27    3.27
  -1  -4 -20    5.06    3.23
  -1  -4 -20    4.92    3.57
  -1  -4 -20    3.46    2.46
  -1  -4 -21   70.20    6.11
  -1  -4 -21   68.02    5.92
  -1  -4 -21   77.45    6.25
  -1  -4 -21   82.10    6.06
  -1  -4 -21   69.72    6.30
  -1  -4 -22   18.28    2.30
  -1  -4 -22   21.92    2.56
   1   5 -24   10.56    1.50
   1   5 -23   53.24    4.09
   1   5 -23   43.84    4.10
   1   5 -22   46.50    4.13
   1   5 -22   42.40    4.19
   1   5 -22   45.50    4.59
   1   5 -21   36.88    4.33
   1   5 -21   47.09    4.84
   1   5 -21   38.23    4.48
   1   5 -20   55.60    5.97
   1   5 -20   63.75    6.60
   1   5 -20   65.22    6.29
  -1  -5  19  296.11   19.89
   1   5 -19  297.27   20.14
   1   5 -19  253.18   19.54
   1   5 -19  230.27   19.07
   1   5 -19  293.77   20.26
   1   5 -19  268.27   19.78
  -1  -5  18   40.23    5.56
   1   5 -18   27.35    4.92
   1   5 -18   38.24    5.41
   1   5 -18   28.86    4.48
   1   5 -18   28.80    4.20
   1   5 -18   39.72    6.10
   1   5 -17  368.23   26.95
  -1  -5  17  431.10   27.27
  -1  -5  17  288.08   31.85
  -1  -5  17  322.06   35.07
   1   5 -17  389.45   26.99
   1   5 -17  372.09   26.96
   1   5 -17  319.17   26.74
  -1  -5  17  203.33   31.21
  -1  -5  17  285.06   35.48
   1   5 -17  371.65   26.60
   1   5 -17  443.43   27.83
   1   5 -16    3.26    8.37
   1   5 -16    1.15    4.13
  -1  -5  16    4.43    4.50
  -1  -5  16    7.99   10.02
  -1  -5  16  -10.44   13.18
   1   5 -16    4.18    3.90
   1   5 -16    2.20    4.45
   1   5 -16   -2.32    4.25
  -1  -5  16    7.22   10.00
  -1  -5  16   14.34   14.35
   1   5 -16    6.30    3.69
   1   5 -16    8.96    4.92
   1   5 -16    9.72    5.18
   1   5 -15  151.29   15.57
  -1  -5  15  155.95   11.53
   1   5 -15  129.07   11.05
  -1  -5  15   87.56   18.30
  -1  -5  15  135.81   17.43
  -1  -5  15  142.85   14.81
   1   5 -15  136.53   11.07
   1   5 -15  136.67   11.36
   1   5 -15  119.66   11.20
  -1  -5  15  104.89   20.04
  -1  -5  15  106.36   16.84
   1   5 -15  133.34   10.87
   1   5 -15  146.98   12.12
   1   5 -15  143.97   11.54
  -1  -5  14   17.44    4.59
  -1  -5  14    7.42    9.52
  -1  -5  14   13.42   12.92
  -1  -5  14   14.32    7.33
   1   5 -14   12.79    4.38
   1   5 -14   12.37    4.10
   1   5 -14   14.50    3.97
   1   5 -14   14.85    4.55
  -1  -5  14   11.73   13.69
  -1  -5  14   18.13   11.63
  -1  -5  14   15.90    7.94
   1   5 -14   14.99    5.29
   1   5 -14   13.42    4.72
   1   5 -14   17.84    8.07
  -1  -5  13   14.30    4.31
  -1  -5  13   13.58    7.01
  -1  -5  13   16.10   11.99
  -1  -5  13   14.79    9.39
   1   5 -13    9.96    3.63
   1   5 -13   16.55    3.92
   1   5 -13   14.78    4.61
   1   5 -13   15.08    4.27
  -1  -5  13   21.15   10.97
  -1  -5  13   13.37   12.35
  -1  -5  13    5.75    7.66
   1   5 -13   18.09    4.50
   1   5 -13    6.39    8.01
  -1  -5  12   35.02    4.92
  -1  -5  12   35.79   10.22
  -1  -5  12   51.35    8.27
   1   5 -12   32.80    5.09
   1   5 -12   31.70    5.36
   1   5 -12   34.70    4.53
  -1  -5  12   45.09   12.08
  -1  -5  12   45.76   13.34
  -1  -5  12   37.65    8.63
   1   5 -12   34.37    4.98
   1   5 -12   35.76    8.76
  -1  -5  11   95.67    7.74
  -1  -5  11   63.86   11.77
  -1  -5  11  101.21   10.60
   1   5 -11   86.61    7.33
   1   5 -11   83.19    7.90
   1   5 -11   78.09    7.74
  -1  -5  11   92.40   14.53
  -1  -5  11   84.66   14.96
   1   5 -11   87.36    8.19
  -1  -5  11   94.74   11.30
   1   5 -11   84.44    7.62
   1   5 -11   72.39    9.05
   1   5 -11   94.71   11.35
  -1  -5  10    9.46    3.29
  -1  -5  10   11.43    6.03
  -1  -5  10    7.01    7.94
  -1  -5  10    8.35   10.94
   1   5 -10    4.73    2.76
   1   5 -10    9.95    3.77
   1   5 -10    9.25    3.58
  -1  -5  10    3.85    9.40
  -1  -5  10   31.44   10.52
   1   5 -10   26.68    7.71
  -1  -5  10    3.26    5.31
  -1  -5  10   14.63    7.13
   1   5 -10    6.26    3.97
   1   5 -10    5.97    6.65
  -1  -5  10    7.51    2.65
   1   5 -10    4.25    5.05
  -1  -5   9  868.63   62.33
  -1  -5   9  847.41   65.71
  -1  -5   9  894.10   64.28
   1   5  -9  901.47   65.21
  -1  -5   9  869.28   67.58
   1   5  -9  845.05   62.10
   1   5  -9  854.95   62.53
   1   5  -9  840.07   62.53
  -1  -5   9  914.41   67.06
  -1  -5   9  823.86   67.06
   1   5  -9  943.59   62.75
  -1  -5   9  918.60   64.60
  -1  -5   9  976.81   65.26
   1   5  -9  874.89   64.54
  -1  -5   9  905.20   62.17
   1   5  -9  976.39   64.73
  -1  -5   8  157.90   16.25
   1   5  -8  161.75   15.47
  -1  -5   8  151.77   17.80
  -1  -5   8  151.74   14.39
   1   5  -8  151.74   12.71
  -1  -5   8  158.49   17.48
  -1  -5   8  161.29   17.64
  -1  -5   8  185.54   15.74
   1   5  -8  173.52   12.89
  -1  -5   8  173.60   12.51
   1   5  -8  167.74   14.95
   1   5  -8  155.46   14.85
   1   5  -7    0.46    5.69
  -1  -5   7    7.87    7.50
  -1  -5   7    1.42    7.98
   1   5  -7    3.69    2.62
  -1  -5   7   -2.67    6.99
  -1  -5   7   -6.08    4.94
  -1  -5   7    8.37    6.18
   1   5  -7    4.62    5.43
  -1  -5   7    1.23    2.98
   1   5  -7   -5.58    5.50
  -1  -5   7    2.01    5.72
   1   5  -6   26.16    6.63
  -1  -5   6   19.53    7.22
  -1  -5   6   22.04    7.14
  -1  -5   6   15.59    8.05
   1   5  -6   22.94    3.57
  -1  -5   6   22.20    5.37
  -1  -5   6   24.23    6.60
  -1  -5   6   23.89    6.93
  -1  -5   6   27.79    3.74
   1   5  -6   30.08    5.69
   1   5  -6   27.46    6.42
  -1  -5   5  170.63   16.45
  -1  -5   5  178.73   17.87
  -1  -5   5  202.90   17.21
   1   5  -5  189.24   14.16
   1   5  -5  195.24   16.45
  -1  -5   5  176.09   17.48
  -1  -5   5  184.62   15.23
  -1  -5   5  174.89   16.02
   1   5  -5  147.97   15.96
   1   5  -5  179.04   15.06
  -1  -5   5  187.06   16.60
  -1  -5   5  186.08   13.78
   1   5  -4  136.93   11.34
  -1  -5   4  141.87   13.53
  -1  -5   4  153.57   15.18
   1   5  -4  145.63   13.95
  -1  -5   4  162.16   14.89
   1   5  -4  140.99   11.82
  -1  -5   4  169.13   15.31
  -1  -5   4  132.98   11.42
  -1  -5   4  162.91   14.16
   1   5  -4  153.17   14.05
  -1  -5   4  166.65   11.57
  -1  -5   4  174.04   14.58
   1   5  -3  924.36   63.92
  -1  -5   3  941.36   66.78
  -1  -5   3  755.30   65.10
   1   5  -3  924.25   64.64
  -1  -5   3  908.65   66.50
  -1  -5   3  968.03   66.76
  -1  -5   3  878.69   65.85
  -1  -5   3  911.64   63.96
  -1  -5   3  960.02   66.39
   1   5  -2  131.13    9.05
  -1  -5   2  135.96   12.42
  -1  -5   2   76.98    9.62
  -1  -5   2  120.30   12.41
   1   5  -2  118.41   11.27
  -1  -5   2  117.88   11.76
  -1  -5   2  101.55   11.63
  -1  -5   2  104.10    9.00
  -1  -5   2  123.31   12.41
   1   5  -1  736.42   50.93
   1   5  -1  658.89   52.77
  -1  -5   1  717.79   53.56
  -1  -5   1  667.62   52.46
  -1  -5   1  684.92   52.88
  -1  -5   1  726.40   50.98
   1   5  -1  699.76   53.42
  -1  -5   1  797.90   53.65
  -1  -5   1  750.82   53.18
   1   5   0  131.44   12.82
  -1  -5   0  120.81   11.20
   1   5   0  116.19   12.35
  -1  -5   0  149.92   13.83
  -1  -5   0  123.75   12.42
   1   5   0  136.03   10.98
   1   5   0  120.68   12.95
  -1  -5   0  125.14   12.29
  -1  -5  -1   21.66    5.49
   1   5   1   28.60    7.13
  -1  -5  -1   13.44    3.65
   1   5   1   17.09    6.27
  -1  -5  -1   25.85    7.35
   1   5   1   15.02    3.59
  -1  -5  -1   18.98    3.69
   1   5   1   20.40    6.44
  -1  -5  -1   17.43    6.96
  -1  -5  -2    9.09    4.24
   1   5   2    9.38    6.54
   1   5   2    8.49    3.14
  -1  -5  -2   12.54    3.30
   1   5   2    1.33    5.39
  -1  -5  -2   18.96    6.83
  -1  -5  -2    2.70    6.22
   1   5   2    8.45    6.45
  -1  -5  -3   28.80    4.62
   1   5   3   30.71    8.07
  -1  -5  -3   39.50    7.79
  -1  -5  -3   34.26    4.31
   1   5   3   35.80    4.41
   1   5   3   36.73    7.01
  -1  -5  -3   33.55    7.67
   1   5   3   31.19    8.60
   1   5   4    2.52    6.73
  -1  -5  -4   -1.27    6.06
  -1  -5  -4    1.29    3.02
   1   5   4    4.00    2.70
   1   5   4   -3.43    5.26
   1   5   4   -3.27    7.48
  -1  -5  -4   -2.38    6.46
   1   5   5  244.26   20.07
  -1  -5  -5  249.71   17.69
   1   5   5  246.09   22.51
  -1  -5  -5  191.48   20.28
   1   5   6  629.01   44.52
  -1  -5  -6  677.36   42.33
  -1  -5  -6  527.08   42.52
   1   5   6  604.43   47.52
  -1  -5  -6  578.09   42.49
  -1  -5  -6  650.54   45.10
  -1  -5  -6  558.79   42.34
  -1  -5  -7    1.04    2.78
   1   5   7    7.19    5.03
  -1  -5  -7    1.94    3.97
   1   5   7   -0.89    9.09
  -1  -5  -7    4.76    2.79
  -1  -5  -7    4.94    3.95
  -1  -5  -7    5.40    2.77
  -1  -5  -7    2.90    2.97
  -1  -5  -7    9.66    5.55
  -1  -5  -7    3.49    6.66
  -1  -5  -7    4.61    3.63
  -1  -5  -7    0.13    3.06
  -1  -5  -8  202.54   13.96
   1   5   8  219.04   16.40
  -1  -5  -8  162.60   14.60
   1   5   8  185.38   20.87
  -1  -5  -8  188.74   14.20
  -1  -5  -8  178.33   14.13
   1   5   8  192.88   19.18
  -1  -5  -8  170.10   14.36
  -1  -5  -8  243.50   18.34
  -1  -5  -8  192.04   14.11
  -1  -5  -8  189.13   16.39
  -1  -5  -8  183.03   14.41
  -1  -5  -8  195.65   14.67
  -1  -5  -9  167.29   13.59
   1   5   9  176.85   20.94
  -1  -5  -9  164.65   12.88
  -1  -5  -9  156.03   12.81
   1   5   9  190.19   18.57
  -1  -5  -9  181.89   13.28
  -1  -5  -9  160.04   12.86
  -1  -5  -9  190.68   17.00
  -1  -5  -9  185.47   13.47
  -1  -5  -9  160.59   13.12
  -1  -5 -10   32.56    6.14
   1   5  10   40.66   13.29
  -1  -5 -10   50.04    5.20
  -1  -5 -10   49.06    5.17
  -1  -5 -10   51.46    6.17
   1   5  10   58.41   12.37
  -1  -5 -10   41.77    5.64
  -1  -5 -10   33.33    5.61
  -1  -5 -10   45.49    6.20
  -1  -5 -10   49.19    9.48
  -1  -5 -10   45.59    5.13
  -1  -5 -11   47.16    5.41
  -1  -5 -11   40.14    5.22
   1   5  11   66.86   13.25
  -1  -5 -11   44.83    6.04
  -1  -5 -11   45.38    6.41
  -1  -5 -11   52.58    6.19
  -1  -5 -11   37.27    6.23
  -1  -5 -11   57.32    9.45
  -1  -5 -11   45.44    5.34
   1   5  12   13.16   13.30
  -1  -5 -12   10.50    4.02
  -1  -5 -12    8.22    3.81
   1   5  12   21.83   11.54
  -1  -5 -12    9.37    4.96
  -1  -5 -12   11.24    5.17
  -1  -5 -12    3.40    5.33
  -1  -5 -12   15.80    5.03
  -1  -5 -12    8.96    7.58
  -1  -5 -12    5.95    4.16
   1   5  13   25.92   14.88
  -1  -5 -13   51.23    5.93
  -1  -5 -13   47.85    5.81
  -1  -5 -13   54.24    7.06
   1   5  13   45.09   13.07
  -1  -5 -13   53.10    6.82
  -1  -5 -13   56.14    6.90
  -1  -5 -13   46.26    5.91
  -1  -5 -13   56.53    9.90
   1   5  14   25.28   11.94
  -1  -5 -14   19.22    5.63
  -1  -5 -14   20.38    5.67
  -1  -5 -14   16.37    4.20
  -1  -5 -14   21.52    4.62
   1   5  14    4.14   13.45
   1   5  14   22.50    9.59
  -1  -5 -14   13.42    4.62
  -1  -5 -14   23.05    7.90
  -1  -5 -15   22.71    5.47
  -1  -5 -15   23.90    5.84
  -1  -5 -15   33.40    6.17
   1   5  15   33.92   11.48
  -1  -5 -15   31.68    4.91
   1   5  15   12.19   12.76
   1   5  15    5.24    9.31
  -1  -5 -15    9.06    7.47
  -1  -5 -15   31.94    4.96
  -1  -5 -16    6.58    4.72
  -1  -5 -16    2.76    5.21
  -1  -5 -16    1.83    5.01
  -1  -5 -16    3.90    4.06
  -1  -5 -16    8.86    4.00
  -1  -5 -17    9.98    4.91
  -1  -5 -17   15.12    4.67
  -1  -5 -17   21.07    4.26
  -1  -5 -17   13.54    5.20
  -1  -5 -17   15.76    3.91
  -1  -5 -18    3.94    4.11
  -1  -5 -18    1.58    3.74
  -1  -5 -18    0.84    3.37
  -1  -5 -18   -2.70    4.26
  -1  -5 -18    2.63    3.06
  -1  -5 -19   46.85    5.36
  -1  -5 -19   53.25    5.21
  -1  -5 -19   51.92    5.13
  -1  -5 -19   53.97    5.61
  -1  -5 -19   52.07    4.75
  -1  -5 -20   32.13    3.93
  -1  -5 -20   32.95    3.94
  -1  -5 -20   45.99    4.41
  -1  -5 -20   39.08    3.92
  -1  -5 -20   51.91    4.03
  -1  -5 -21   60.37    4.79
  -1  -5 -21   54.95    4.53
   1   6 -23   33.87    3.01
   1   6 -22    5.69    2.06
   1   6 -22    6.36    2.21
  -1  -6  22    8.76    3.75
   1   6 -22    4.72    2.55
   1   6 -21    7.98    3.31
   1   6 -21    3.27    2.78
   1   6 -21    6.37    2.76
   1   6 -20   51.48    5.60
   1   6 -20   47.69    5.60
   1   6 -20   45.33    5.07
   1   6 -19  270.69   18.55
  -1  -6  19  276.80   18.36
   1   6 -19  212.64   17.67
   1   6 -19  248.22   18.80
   1   6 -19  253.96   18.21
   1   6 -18  264.19   21.47
  -1  -6  18  344.89   22.13
   1   6 -18  284.74   21.47
   1   6 -18  337.62   22.60
   1   6 -18  273.99   21.76
   1   6 -18  320.05   21.89
  -1  -6  17  405.02   26.82
   1   6 -17  375.11   26.54
   1   6 -17  342.75   26.58
   1   6 -17  300.89   26.44
   1   6 -17  352.39   26.25
   1   6 -17  416.93   27.41
   1   6 -17  393.80   26.94
   1   6 -16  304.84   26.37
  -1  -6  16  355.67   22.77
  -1  -6  16  232.05   30.04
  -1  -6  16  263.41   27.37
   1   6 -16  278.02   22.53
   1   6 -16  290.27   22.62
   1   6 -16  309.15   22.43
  -1  -6  16  217.89   27.72
  -1  -6  16  216.45   29.80
   1   6 -16  306.70   22.20
   1   6 -16  332.94   22.85
   1   6 -15  167.13   18.43
  -1  -6  15  205.67   14.62
  -1  -6  15  154.22   19.16
   1   6 -15  167.21   14.46
   1   6 -15  186.46   14.62
   1   6 -15  193.39   14.22
  -1  -6  15  127.13   22.05
  -1  -6  15  140.69   20.25
   1   6 -15  173.30   14.10
   1   6 -15  201.25   14.75
  -1  -6  14   28.23    5.45
  -1  -6  14   26.47   10.47
   1   6 -14   26.02    5.41
   1   6 -14   27.82    4.76
   1   6 -14   26.69    5.25
  -1  -6  14   30.19   12.23
  -1  -6  14   46.94   14.90
   1   6 -14   28.61    5.47
   1   6 -14   38.44    9.49
  -1  -6  13   31.69    5.24
  -1  -6  13   31.59   13.38
  -1  -6  13   19.92   10.88
   1   6 -13   25.90    4.51
   1   6 -13   20.37    5.31
   1   6 -13   35.11    5.80
  -1  -6  13    8.65   11.94
  -1  -6  13   -1.23   12.56
  -1  -6  13   43.96    9.35
   1   6 -13   31.49    6.07
   1   6 -13   36.89    5.42
   1   6 -13   34.65    9.41
  -1  -6  12  464.28   32.37
  -1  -6  12  454.94   40.13
  -1  -6  12  397.63   34.54
  -1  -6  12  428.69   36.84
   1   6 -12  437.62   31.97
   1   6 -12  437.44   32.55
   1   6 -12  415.81   32.48
  -1  -6  12  340.31   38.76
  -1  -6  12  459.09   38.72
   1   6 -12  449.70   32.38
  -1  -6  12  503.34   36.19
   1   6 -12  489.60   32.90
   1   6 -12  461.28   35.54
  -1  -6  11  184.30   13.82
  -1  -6  11  156.34   20.96
  -1  -6  11  162.46   18.59
  -1  -6  11  186.91   16.36
   1   6 -11  178.57   13.24
   1   6 -11  163.57   13.88
   1   6 -11  156.09   13.97
  -1  -6  11  150.02   20.27
  -1  -6  11  191.02   20.55
   1   6 -11  178.84   18.10
  -1  -6  11  172.52   17.34
   1   6 -11  193.05   14.23
   1   6 -11  187.94   17.05
   1   6 -11  147.97   15.60
  -1  -6  10   14.01    4.25
  -1  -6  10   17.28   11.48
  -1  -6  10   12.45    9.16
  -1  -6  10   12.35    6.10
   1   6 -10   12.58    4.14
   1   6 -10   15.85    3.12
   1   6 -10   17.48    8.46
  -1  -6  10   10.70   10.48
  -1  -6  10    5.22   10.57
  -1  -6  10   24.80    8.47
   1   6 -10   19.74    4.71
  -1  -6  10    6.00    6.28
   1   6 -10   14.73    6.33
  -1  -6  10   14.03    3.52
   1   6 -10   12.05    7.39
   1   6 -10   12.98    3.46
  -1  -6   9  334.25   23.35
  -1  -6   9  301.38   25.22
   1   6  -9  330.96   27.19
  -1  -6   9  315.71   27.50
  -1  -6   9  305.96   29.33
   1   6  -9  304.75   22.80
   1   6  -9  308.98   23.49
  -1  -6   9  258.61   28.13
   1   6  -9  377.29   23.70
  -1  -6   9  306.14   26.06
  -1  -6   9  323.60   26.73
   1   6  -9  302.05   23.28
  -1  -6   9  308.89   23.04
   1   6  -9  340.55   26.01
   1   6  -9  306.94   26.11
  -1  -6   8   73.44    6.72
  -1  -6   8  101.92   12.10
  -1  -6   8   72.30    9.05
  -1  -6   8   88.00   13.70
   1   6  -8   65.68    6.94
  -1  -6   8   55.11   11.63
   1   6  -8   59.82   10.53
   1   6  -8   78.17    7.00
  -1  -6   8   65.71   10.36
  -1  -6   8   57.03    9.75
   1   6  -8   69.98    9.24
  -1  -6   8   70.71    6.58
   1   6  -8   48.17    9.25
  -1  -6   7   17.57    3.86
  -1  -6   7   17.15    8.07
  -1  -6   7    9.62    8.92
  -1  -6   7    8.13    5.30
   1   6  -7   21.80    4.06
  -1  -6   7   12.52    7.76
   1   6  -7   17.43    7.58
  -1  -6   7   19.32    9.71
  -1  -6   7   33.71    8.14
  -1  -6   7   15.61    7.06
   1   6  -7   19.73    3.94
   1   6  -7   15.73    7.08
   1   6  -7   20.37    6.31
  -1  -6   7   20.25    4.00
  -1  -6   6   79.91    6.81
  -1  -6   6   72.45   11.15
  -1  -6   6   76.32   11.51
   1   6  -6   70.65    6.88
   1   6  -6   71.22    6.98
   1   6  -6   74.40   10.77
  -1  -6   6   82.72   12.69
  -1  -6   6   63.38   10.06
   1   6  -6   69.14    6.81
  -1  -6   6   87.43   10.46
  -1  -6   6   80.56    6.94
   1   6  -6   66.51   10.01
   1   6  -6   79.32    8.97
   1   6  -5  180.34   14.93
  -1  -6   5  184.68   13.40
   1   6  -5  170.80   16.67
  -1  -6   5  189.35   16.98
  -1  -6   5  165.56   13.52
  -1  -6   5  182.94   17.67
   1   6  -5  171.23   13.67
   1   6  -5  184.32   16.87
  -1  -6   5  175.37   17.02
   1   6  -5  169.16   13.23
   1   6  -5  165.66   13.26
  -1  -6   5  184.51   17.96
  -1  -6   5  143.41   15.69
  -1  -6   5  188.19   16.72
  -1  -6   5  168.16   13.12
  -1  -6   4   -2.22    3.05
  -1  -6   4    8.98    6.76
   1   6  -4    2.67    3.63
  -1  -6   4    7.36    7.39
   1   6  -4    2.20    2.74
  -1  -6   4    4.51    5.23
   1   6  -4   -4.09    7.51
  -1  -6   4    3.70    8.24
  -1  -6   4    3.49    6.86
   1   6  -4   -0.57    6.43
  -1  -6   4   -2.03    7.40
  -1  -6   4    6.45    3.71
  -1  -6   3  524.55   38.22
  -1  -6   3  576.06   38.17
  -1  -6   3  491.03   34.63
  -1  -6   3  460.30   37.12
   1   6  -3  469.66   35.45
  -1  -6   3  418.54   37.02
  -1  -6   3  452.73   37.42
  -1  -6   2   23.37    8.23
  -1  -6   2   39.68    5.09
   1   6  -2   36.28    8.68
  -1  -6   2   41.16    8.92
  -1  -6   2   44.38    7.87
  -1  -6   2   38.21    8.58
   1   6  -2   38.25    5.60
  -1  -6   2   35.06    6.82
   1   6  -2   37.42    6.91
  -1  -6   1   30.52    7.77
  -1  -6   1   11.24    5.04
   1   6  -1   13.49    6.18
   1   6  -1   22.48    4.37
  -1  -6   1   29.23    7.22
  -1  -6   1   26.33    7.12
   1   6  -1   27.71    8.01
  -1  -6   1   20.66    8.04
   1   6   0   14.92    4.26
   1   6   0   24.95    7.92
  -1  -6   0   17.17    6.45
  -1  -6   0   26.47    7.58
   1   6   0   35.66    7.18
   1   6   0   14.89    7.27
  -1  -6   0   14.07    3.60
  -1  -6  -1   45.76    5.62
   1   6   1   46.16    9.13
  -1  -6  -1   49.05    7.24
  -1  -6  -1   56.20    8.96
   1   6   1   54.70    8.34
  -1  -6  -1   56.33    5.72
  -1  -6  -1   60.53    9.56
   1   6   1   50.17    8.79
  -1  -6  -1   42.38    5.20
  -1  -6  -2   84.88    7.36
  -1  -6  -2   72.72    8.23
   1   6   2   88.73   11.36
   1   6   2   65.13    9.96
  -1  -6  -2   77.34   10.85
  -1  -6  -2   68.48    7.04
  -1  -6  -2   67.34    6.62
  -1  -6  -2   97.19   10.96
   1   6   2   95.79   11.02
  -1  -6  -3  555.82   43.05
  -1  -6  -3  569.18   45.66
   1   6   3  595.63   46.48
   1   6   3  650.83   46.69
  -1  -6  -3  581.61   42.94
  -1  -6  -3  653.15   43.00
   1   6   3  656.10   46.00
  -1  -6  -4    4.78    3.66
   1   6   4   -1.05    6.30
  -1  -6  -4   10.14    4.11
  -1  -6  -4   11.32    7.17
   1   6   4    4.29    7.91
  -1  -6  -4    1.32    3.14
   1   6   4    6.16    8.63
  -1  -6  -4    1.74    7.08
  -1  -6  -4    7.07    3.37
  -1  -6  -5   98.17    7.97
   1   6   5  114.65   11.18
  -1  -6  -5   82.82    8.47
   1   6   5  107.03   13.58
  -1  -6  -5   84.74    7.67
  -1  -6  -5   82.35    7.59
   1   6   5   98.52   13.18
  -1  -6  -5   95.73   11.81
  -1  -6  -5   98.14    7.87
  -1  -6  -6  282.99   20.33
   1   6   6  282.42   23.07
   1   6   6  285.31   20.53
  -1  -6  -6  280.41   20.84
   1   6   6  292.99   26.20
   1   6   6  323.08   25.76
  -1  -6  -6  280.96   20.32
  -1  -6  -6  253.40   20.22
   1   6   6  318.64   25.41
  -1  -6  -6  271.76   20.34
  -1  -6  -6  288.42   23.77
  -1  -6  -6  258.89   20.41
  -1  -6  -6  280.76   20.54
  -1  -6  -7   11.91    3.46
   1   6   7    7.79    5.63
  -1  -6  -7   15.52    4.88
   1   6   7   19.22   10.45
  -1  -6  -7   11.06    3.60
  -1  -6  -7    8.15    3.41
  -1  -6  -7   14.76    3.77
   1   6   7   18.84   10.82
   1   6   7   10.95    9.27
  -1  -6  -7   19.25    6.93
  -1  -6  -7   15.72    7.76
  -1  -6  -7    6.35    3.79
  -1  -6  -7   15.03    4.14
  -1  -6  -8  265.24   18.77
  -1  -6  -8  242.46   19.58
   1   6   8  234.41   25.79
   1   6   8  286.83   24.79
  -1  -6  -8  238.54   18.91
  -1  -6  -8  271.26   19.06
   1   6   8  270.09   24.66
  -1  -6  -8  245.93   19.17
  -1  -6  -8  273.47   23.11
  -1  -6  -8  240.00   21.50
  -1  -6  -8  277.31   19.47
  -1  -6  -8  245.19   19.27
  -1  -6  -9   79.23    8.44
   1   6   9   62.06   14.15
  -1  -6  -9   74.83    7.14
  -1  -6  -9   78.36    7.32
   1   6   9  102.66   14.67
   1   6   9  109.28   14.47
  -1  -6  -9   83.65    7.75
  -1  -6  -9   97.45   12.24
  -1  -6  -9   69.48    6.72
  -1  -6  -9   88.84    8.04
  -1  -6  -9   81.95    8.03
  -1  -6 -10    9.65    5.58
   1   6  10    8.41   11.53
  -1  -6 -10   18.40    4.05
  -1  -6 -10   17.29    4.18
  -1  -6 -10   17.03    5.72
   1   6  10    6.46   11.75
   1   6  10   23.25   10.50
  -1  -6 -10   14.48    4.75
  -1  -6 -10   20.43    5.13
  -1  -6 -10   18.56    5.04
  -1  -6 -10   16.36    3.60
  -1  -6 -10   17.70    8.80
   1   6  11   52.77   14.19
  -1  -6 -11   32.63    5.10
  -1  -6 -11   28.78    4.82
   1   6  11   48.19   11.79
   1   6  11   35.19   12.33
  -1  -6 -11   39.28    5.80
  -1  -6 -11   30.52    6.51
  -1  -6 -11   37.72    6.04
  -1  -6 -11   36.10    6.21
  -1  -6 -11   35.80    4.58
  -1  -6 -11   34.51    9.40
  -1  -6 -12   21.27    5.46
  -1  -6 -12   19.57    5.57
   1   6  12   15.45   12.67
  -1  -6 -12   13.30    4.15
  -1  -6 -12   19.56    4.50
  -1  -6 -12   24.02    5.96
   1   6  12    7.60   10.06
  -1  -6 -12   20.99    5.30
   1   6  12   27.33   11.94
  -1  -6 -12   20.91    5.59
  -1  -6 -12   18.07    3.97
  -1  -6 -12   30.51    8.75
  -1  -6 -13   28.12    6.17
   1   6  13   12.87   12.25
  -1  -6 -13   33.88    5.03
  -1  -6 -13   26.94    4.49
  -1  -6 -13   38.38    5.86
   1   6  13   48.50   12.71
   1   6  13   38.70   10.54
  -1  -6 -13   40.89    6.65
  -1  -6 -13   28.64    6.01
  -1  -6 -13   26.67    8.86
  -1  -6 -13   25.58    4.52
  -1  -6 -14  244.78   18.41
   1   6  14  223.72   22.15
  -1  -6 -14  217.84   18.07
  -1  -6 -14  258.55   18.55
  -1  -6 -14  223.91   18.24
  -1  -6 -14  229.01   17.73
  -1  -6 -14  246.72   18.58
  -1  -6 -14  248.02   17.87
  -1  -6 -15   -0.29    4.39
  -1  -6 -15    3.14    5.28
  -1  -6 -15    6.58    4.56
  -1  -6 -15    2.03    3.49
  -1  -6 -15   -1.92    4.97
  -1  -6 -15    4.37    3.76
  -1  -6 -16   52.50    6.42
  -1  -6 -16   63.14    6.95
  -1  -6 -16   57.21    6.29
  -1  -6 -16   63.76    5.92
  -1  -6 -16   58.19    5.83
[truncated: 1,849,168 more chars]
